# Supplementary material for: Beneficial and detrimental consequences of AHR activation in intestinal infection
Source: Life Sci Alliance. 2025 Oct 7;8(12):e202503414. doi: 10.26508/lsa.202503414 (PMC12504769; doi:10.26508/lsa.202503414)
Supplement: Supplementary file 1 [file LSA-2025-03414_TableS1.xlsx]

## Sheet: Sheet1
	Table S1. Values of TCDD (ng/g) at respective time point and tissue
	Tissues	Timepoint (h)	TCDD (ng/g tissue)
		24h	0.11
	Serum	48h	0.04
		144h	0.02
		24h	0.88
	SI	48h	0.68
		144h	0.42
		24h	0.72
	Colon	48h	0.69
		144h	0.22
		24h	26.3 ± 4.9
	Liver	48h	35.5 ± 6.4
		144h	31.8 ± 6.6
		24h	9.6 ± 1.7
	Adipose	48h	10.0 ± 1.2
		144h	7.9 ± 1.4
	Single values (serum, small intestine (SI), colon) represent TCDD amounts per gram tissue based on a single analysis of three pooled tissue replicates. For liver and adipose, values represent averages of three separately analyzed replicates ± standard deviation.
