# Supplementary material for: Beneficial and detrimental consequences of AHR activation in intestinal infection
Source: Life Sci Alliance. 2025 Oct 7;8(12):e202503414. doi: 10.26508/lsa.202503414 (PMC12504769; doi:10.26508/lsa.202503414)
Supplement: Supplementary file 2 [file LSA-2025-03414_TableS2.xlsx]

## Sheet: All_cell_types
Table S2. Functional enrichment in respective cell type tested with the enricher function of clusterProfiler within biological processes defined by msigdbr. Enrichment in respective treatment group with respect to Vehicle group
comparison	experimental_dataset	experimental_tissue	experimental_treatment	control_dataset	control_tissue	control_treatment	cell_type	ID	ID_full	GeneRatio	BgRatio	RichFactor	FoldEnrichment	zScore	pvalue	p.adjust	qvalue	Count	gex_up	gex_down	gex_sign_bias	gex_direction_bias
MLN_CAIR-vs-MLN_Vehicle	MLN_CAIR	MLN	CAIR	MLN_Vehicle	MLN	Vehicle	Plasma cells	REGULATION OF GTPASE ACTIVITY	GO:0043087	25/401	338/15653	0.0739645	2.8872	5.68736	2.17032e-06	0.00228101	0.00213224	25	2	23	-0.84	0.92
MLN_CAIR-vs-MLN_Vehicle	MLN_CAIR	MLN	CAIR	MLN_Vehicle	MLN	Vehicle	Plasma cells	DEMETHYLATION	GO:0070988	10/401	67/15653	0.149254	5.82611	6.4189	7.3356e-06	0.00578229	0.00540518	10	0	10	-1	1
MLN_CAIR-vs-MLN_Vehicle	MLN_CAIR	MLN	CAIR	MLN_Vehicle	MLN	Vehicle	Macrophages	POSITIVE REGULATION OF CELL ADHESION	GO:0045785	26/388	434/15653	0.0599078	2.41685	4.7723	3.23409e-05	0.00911473	0.00800862	26	6	20	-0.538462	0.769231
MLN_CAIR-vs-MLN_Vehicle	MLN_CAIR	MLN	CAIR	MLN_Vehicle	MLN	Vehicle	Macrophages	REGULATION OF PROTEIN CATABOLIC PROCESS	GO:0042176	24/388	389/15653	0.0616967	2.48901	4.74124	4.08779e-05	0.00987494	0.00867657	24	0	24	-1	1
MLN_CAIR-vs-MLN_Vehicle	MLN_CAIR	MLN	CAIR	MLN_Vehicle	MLN	Vehicle	Macrophages	T CELL ACTIVATION	GO:0042110	30/388	482/15653	0.0622407	2.51096	5.37183	3.74103e-06	0.00316304	0.00277919	30	7	23	-0.533333	0.766667
MLN_CAIR-vs-MLN_Vehicle	MLN_CAIR	MLN	CAIR	MLN_Vehicle	MLN	Vehicle	Macrophages	REGULATION OF CELL CELL ADHESION	GO:0022407	28/388	439/15653	0.0637813	2.57312	5.32996	5.01331e-06	0.00339101	0.00297949	28	7	21	-0.5	0.75
MLN_CAIR-vs-MLN_Vehicle	MLN_CAIR	MLN	CAIR	MLN_Vehicle	MLN	Vehicle	Macrophages	REGULATION OF T CELL ACTIVATION	GO:0050863	23/388	332/15653	0.0692771	2.79483	5.26989	9.49504e-06	0.00481289	0.00422882	23	7	16	-0.391304	0.695652
MLN_CAIR-vs-MLN_Vehicle	MLN_CAIR	MLN	CAIR	MLN_Vehicle	MLN	Vehicle	Macrophages	PROTEIN DEPHOSPHORYLATION	GO:0006470	20/388	281/15653	0.0711744	2.87137	5.04662	2.46461e-05	0.00757755	0.00665798	20	1	19	-0.9	0.95
MLN_CAIR-vs-MLN_Vehicle	MLN_CAIR	MLN	CAIR	MLN_Vehicle	MLN	Vehicle	Macrophages	LEUKOCYTE CELL CELL ADHESION	GO:0007159	26/388	363/15653	0.0716253	2.88957	5.80716	1.33682e-06	0.00206066	0.00181059	26	7	19	-0.461538	0.730769
MLN_CAIR-vs-MLN_Vehicle	MLN_CAIR	MLN	CAIR	MLN_Vehicle	MLN	Vehicle	Macrophages	REGULATION OF GTPASE ACTIVITY	GO:0043087	25/388	338/15653	0.0739645	2.98393	5.87867	1.19681e-06	0.00206066	0.00181059	25	0	25	-1	1
MLN_CAIR-vs-MLN_Vehicle	MLN_CAIR	MLN	CAIR	MLN_Vehicle	MLN	Vehicle	Macrophages	NEGATIVE REGULATION OF MAPK CASCADE	GO:0043409	15/388	166/15653	0.0903614	3.64543	5.46285	1.66426e-05	0.00562854	0.00494549	15	0	15	-1	1
MLN_CAIR-vs-MLN_Vehicle	MLN_CAIR	MLN	CAIR	MLN_Vehicle	MLN	Vehicle	Macrophages	ANTIGEN PROCESSING AND PRESENTATION OF EXOGENOUS ANTIGEN	GO:0019884	7/388	38/15653	0.184211	7.43157	6.32834	3.54013e-05	0.00920977	0.00809213	7	6	1	0.714286	0.142857
MLN_CAIR-vs-MLN_Vehicle	MLN_CAIR	MLN	CAIR	MLN_Vehicle	MLN	Vehicle	Macrophages	ANTIGEN PROCESSING AND PRESENTATION OF EXOGENOUS PEPTIDE ANTIGEN	GO:0002478	7/388	33/15653	0.212121	8.55756	6.92868	1.33336e-05	0.00501046	0.00440242	7	6	1	0.714286	0.142857
MLN_CAIR-vs-MLN_Vehicle	MLN_CAIR	MLN	CAIR	MLN_Vehicle	MLN	Vehicle	Macrophages	ANTIGEN PROCESSING AND PRESENTATION OF EXOGENOUS PEPTIDE ANTIGEN VIA MHC CLASS II	GO:0019886	6/388	22/15653	0.272727	11.0026	7.48484	1.18921e-05	0.00501046	0.00440242	6	6	0	1	0
MLN_CAIR-vs-MLN_Vehicle	MLN_CAIR	MLN	CAIR	MLN_Vehicle	MLN	Vehicle	Macrophages	PEPTIDE ANTIGEN ASSEMBLY WITH MHC PROTEIN COMPLEX	GO:0002501	5/388	13/15653	0.384615	15.5165	8.34769	9.96163e-06	0.00481289	0.00422882	5	5	0	1	0
MLN_TCDD-vs-MLN_Vehicle	MLN_TCDD	MLN	TCDD	MLN_Vehicle	MLN	Vehicle	Macrophages	DENDRITIC CELL DIFFERENTIATION	GO:0097028	5/165	51/15653	0.0980392	9.30065	6.12825	0.000194469	0.00944423	0.00861859	5	0	5	-1	1
MLN_TCDD-vs-MLN_Vehicle	MLN_TCDD	MLN	TCDD	MLN_Vehicle	MLN	Vehicle	Macrophages	REGULATION OF DENDRITIC CELL DIFFERENTIATION	GO:2001198	4/165	17/15653	0.235294	22.3216	9.07841	2.54569e-05	0.00150673	0.00137501	4	0	4	-1	1
MLN_CAIR-vs-MLN_Vehicle	MLN_CAIR	MLN	CAIR	MLN_Vehicle	MLN	Vehicle	cDC2	PROTEIN K48 LINKED UBIQUITINATION	GO:0070936	31/2351	67/15653	0.462687	3.08058	7.17474	1.13886e-09	3.27658e-07	2.82495e-07	31	1	30	-0.935484	0.967742
MLN_CAIR-vs-MLN_Vehicle	MLN_CAIR	MLN	CAIR	MLN_Vehicle	MLN	Vehicle	cDC2	REGULATION OF CHROMATIN ASSEMBLY	GO:0010847	14/2351	30/15653	0.466667	3.10708	4.85636	3.83603e-05	0.00187719	0.00161844	14	0	14	-1	1
MLN_CAIR-vs-MLN_Vehicle	MLN_CAIR	MLN	CAIR	MLN_Vehicle	MLN	Vehicle	cDC2	PROTEIN TARGETING TO VACUOLE	GO:0006623	17/2351	36/15653	0.472222	3.14406	5.41431	4.65839e-06	0.000438157	0.000377763	17	2	15	-0.764706	0.882353
MLN_CAIR-vs-MLN_Vehicle	MLN_CAIR	MLN	CAIR	MLN_Vehicle	MLN	Vehicle	cDC2	PROTEIN LOCALIZATION TO ENDOSOME	GO:0036010	11/2351	23/15653	0.478261	3.18427	4.407	0.000200475	0.00649266	0.00559773	11	0	11	-1	1
MLN_CAIR-vs-MLN_Vehicle	MLN_CAIR	MLN	CAIR	MLN_Vehicle	MLN	Vehicle	cDC2	HISTONE LYSINE DEMETHYLATION	GO:0070076	13/2351	27/15653	0.481481	3.20571	4.82236	4.822e-05	0.00224613	0.00193653	13	0	13	-1	1
MLN_CAIR-vs-MLN_Vehicle	MLN_CAIR	MLN	CAIR	MLN_Vehicle	MLN	Vehicle	cDC2	NUCLEAR TRANSCRIBED MRNA POLY A TAIL SHORTENING	GO:0000289	14/2351	28/15653	0.5	3.32901	5.18553	1.42395e-05	0.000908416	0.000783203	14	2	12	-0.714286	0.857143
MLN_CAIR-vs-MLN_Vehicle	MLN_CAIR	MLN	CAIR	MLN_Vehicle	MLN	Vehicle	cDC2	PROTEIN TARGETING TO LYSOSOME	GO:0006622	11/2351	22/15653	0.5	3.32901	4.5956	0.00012097	0.00438268	0.00377859	11	2	9	-0.636364	0.818182
MLN_CAIR-vs-MLN_Vehicle	MLN_CAIR	MLN	CAIR	MLN_Vehicle	MLN	Vehicle	cDC2	RECEPTOR CATABOLIC PROCESS	GO:0032801	14/2351	28/15653	0.5	3.32901	5.18553	1.42395e-05	0.000908416	0.000783203	14	1	13	-0.857143	0.928571
MLN_CAIR-vs-MLN_Vehicle	MLN_CAIR	MLN	CAIR	MLN_Vehicle	MLN	Vehicle	cDC2	REGULATION OF ESTABLISHMENT OR MAINTENANCE OF CELL POLARITY	GO:0032878	13/2351	26/15653	0.5	3.32901	4.99658	2.89803e-05	0.0015079	0.00130006	13	2	11	-0.692308	0.846154
MLN_CAIR-vs-MLN_Vehicle	MLN_CAIR	MLN	CAIR	MLN_Vehicle	MLN	Vehicle	cDC2	PHOSPHATIDYLINOSITOL 3 PHOSPHATE BIOSYNTHETIC PROCESS	GO:0036092	11/2351	21/15653	0.52381	3.48753	4.79539	6.99679e-05	0.00297546	0.00256533	11	0	11	-1	1
MLN_CAIR-vs-MLN_Vehicle	MLN_CAIR	MLN	CAIR	MLN_Vehicle	MLN	Vehicle	cDC2	REGULATION OF SISTER CHROMATID COHESION	GO:0007063	11/2351	21/15653	0.52381	3.48753	4.79539	6.99679e-05	0.00297546	0.00256533	11	0	11	-1	1
MLN_CAIR-vs-MLN_Vehicle	MLN_CAIR	MLN	CAIR	MLN_Vehicle	MLN	Vehicle	cDC2	GOLGI TO ENDOSOME TRANSPORT	GO:0006895	9/2351	17/15653	0.529412	3.52483	4.37872	0.000295272	0.00860845	0.00742189	9	0	9	-1	1
MLN_CAIR-vs-MLN_Vehicle	MLN_CAIR	MLN	CAIR	MLN_Vehicle	MLN	Vehicle	cDC2	CORTICOSTEROID RECEPTOR SIGNALING PATHWAY	GO:0031958	8/2351	14/15653	0.571429	3.80458	4.41347	0.000328151	0.00933132	0.00804512	8	1	7	-0.75	0.875
MLN_CAIR-vs-MLN_Vehicle	MLN_CAIR	MLN	CAIR	MLN_Vehicle	MLN	Vehicle	cDC2	NUCLEAR PORE ORGANIZATION	GO:0006999	8/2351	14/15653	0.571429	3.80458	4.41347	0.000328151	0.00933132	0.00804512	8	0	8	-1	1
MLN_CAIR-vs-MLN_Vehicle	MLN_CAIR	MLN	CAIR	MLN_Vehicle	MLN	Vehicle	cDC2	GOLGI RIBBON FORMATION	GO:0090161	8/2351	13/15653	0.615385	4.09724	4.69657	0.000161989	0.00546406	0.00471091	8	0	8	-1	1
MLN_CAIR-vs-MLN_Vehicle	MLN_CAIR	MLN	CAIR	MLN_Vehicle	MLN	Vehicle	cDC2	PHOSPHORYLATION OF RNA POLYMERASE II C TERMINAL DOMAIN	GO:0070816	8/2351	13/15653	0.615385	4.09724	4.69657	0.000161989	0.00546406	0.00471091	8	0	8	-1	1
MLN_CAIR-vs-MLN_Vehicle	MLN_CAIR	MLN	CAIR	MLN_Vehicle	MLN	Vehicle	cDC2	MAINTENANCE OF SISTER CHROMATID COHESION	GO:0034086	8/2351	12/15653	0.666667	4.43868	5.0096	7.17857e-05	0.00297546	0.00256533	8	0	8	-1	1
MLN_CAIR-vs-MLN_Vehicle	MLN_CAIR	MLN	CAIR	MLN_Vehicle	MLN	Vehicle	cDC2	P BODY ASSEMBLY	GO:0033962	14/2351	21/15653	0.666667	4.43868	6.62898	1.17146e-07	1.79051e-05	1.54371e-05	14	0	14	-1	1
MLN_CAIR-vs-MLN_Vehicle	MLN_CAIR	MLN	CAIR	MLN_Vehicle	MLN	Vehicle	cDC2	NUCLEAR PORE COMPLEX ASSEMBLY	GO:0051292	7/2351	10/15653	0.7	4.66061	4.86795	0.000134852	0.00479302	0.00413237	7	0	7	-1	1
MLN_CAIR-vs-MLN_Vehicle	MLN_CAIR	MLN	CAIR	MLN_Vehicle	MLN	Vehicle	cDC2	REGULATION OF FC RECEPTOR MEDIATED STIMULATORY SIGNALING PATHWAY	GO:0060368	8/2351	10/15653	0.8	5.32641	5.75335	8.67149e-06	0.000684069	0.000589779	8	0	8	-1	1
MLN_TCDD-vs-MLN_Vehicle	MLN_TCDD	MLN	TCDD	MLN_Vehicle	MLN	Vehicle	cDC2	NEGATIVE REGULATION OF VIRAL GENOME REPLICATION	GO:0045071	12/722	50/15653	0.24	5.20321	6.54593	2.04141e-06	0.000121574	0.000105294	12	0	12	-1	1
MLN_TCDD-vs-MLN_Vehicle	MLN_TCDD	MLN	TCDD	MLN_Vehicle	MLN	Vehicle	cDC2	NEGATIVE REGULATION OF TYPE I INTERFERON PRODUCTION	GO:0032480	8/722	33/15653	0.242424	5.25577	5.38151	9.79581e-05	0.00289462	0.002507	8	1	7	-0.75	0.875
MLN_TCDD-vs-MLN_Vehicle	MLN_TCDD	MLN	TCDD	MLN_Vehicle	MLN	Vehicle	cDC2	GRANULOCYTE ACTIVATION	GO:0036230	12/722	49/15653	0.244898	5.3094	6.64364	1.61872e-06	9.94615e-05	8.61425e-05	12	0	12	-1	1
MLN_TCDD-vs-MLN_Vehicle	MLN_TCDD	MLN	TCDD	MLN_Vehicle	MLN	Vehicle	cDC2	POSITIVE REGULATION OF T CELL CYTOKINE PRODUCTION	GO:0002726	7/722	28/15653	0.25	5.42001	5.14756	0.000218324	0.00548787	0.00475298	7	1	6	-0.714286	0.857143
MLN_TCDD-vs-MLN_Vehicle	MLN_TCDD	MLN	TCDD	MLN_Vehicle	MLN	Vehicle	cDC2	ANTIGEN PROCESSING AND PRESENTATION OF PEPTIDE ANTIGEN VIA MHC CLASS I	GO:0002474	8/722	30/15653	0.266667	5.78135	5.76418	4.66872e-05	0.00154467	0.00133782	8	0	8	-1	1
MLN_TCDD-vs-MLN_Vehicle	MLN_TCDD	MLN	TCDD	MLN_Vehicle	MLN	Vehicle	cDC2	ANTIGEN PROCESSING AND PRESENTATION OF PEPTIDE ANTIGEN	GO:0048002	16/722	55/15653	0.290909	6.30693	8.6696	1.96399e-09	2.71521e-07	2.35162e-07	16	0	16	-1	1
MLN_TCDD-vs-MLN_Vehicle	MLN_TCDD	MLN	TCDD	MLN_Vehicle	MLN	Vehicle	cDC2	ANTIGEN PROCESSING AND PRESENTATION OF ENDOGENOUS PEPTIDE ANTIGEN	GO:0002483	6/722	20/15653	0.3	6.50402	5.41605	0.000209622	0.00544596	0.00471669	6	0	6	-1	1
MLN_TCDD-vs-MLN_Vehicle	MLN_TCDD	MLN	TCDD	MLN_Vehicle	MLN	Vehicle	cDC2	ANTIGEN PROCESSING AND PRESENTATION OF ENDOGENOUS ANTIGEN	GO:0019883	7/722	23/15653	0.304348	6.59828	5.9081	5.53015e-05	0.00176919	0.00153228	7	0	7	-1	1
MLN_TCDD-vs-MLN_Vehicle	MLN_TCDD	MLN	TCDD	MLN_Vehicle	MLN	Vehicle	cDC2	MACROPHAGE ACTIVATION INVOLVED IN IMMUNE RESPONSE	GO:0002281	6/722	18/15653	0.333333	7.22669	5.81237	0.00010867	0.00313927	0.00271889	6	1	5	-0.666667	0.833333
MLN_TCDD-vs-MLN_Vehicle	MLN_TCDD	MLN	TCDD	MLN_Vehicle	MLN	Vehicle	cDC2	NEGATIVE REGULATION OF PHAGOCYTOSIS	GO:0050765	7/722	21/15653	0.333333	7.22669	6.27868	2.84386e-05	0.00103512	0.000896504	7	0	7	-1	1
MLN_TCDD-vs-MLN_Vehicle	MLN_TCDD	MLN	TCDD	MLN_Vehicle	MLN	Vehicle	cDC2	NEUTROPHIL ACTIVATION INVOLVED IN IMMUNE RESPONSE	GO:0002283	8/722	24/15653	0.333333	7.22669	6.71284	7.50364e-06	0.000337751	0.000292523	8	0	8	-1	1
MLN_TCDD-vs-MLN_Vehicle	MLN_TCDD	MLN	TCDD	MLN_Vehicle	MLN	Vehicle	cDC2	REGULATION OF EXTRACELLULAR MATRIX DISASSEMBLY	GO:0010715	5/722	15/15653	0.333333	7.22669	5.30544	0.000420031	0.00934448	0.00809315	5	0	5	-1	1
MLN_TCDD-vs-MLN_Vehicle	MLN_TCDD	MLN	TCDD	MLN_Vehicle	MLN	Vehicle	cDC2	POSITIVE REGULATION OF MACROPHAGE CYTOKINE PRODUCTION	GO:0060907	5/722	14/15653	0.357143	7.74288	5.55027	0.000291021	0.00686916	0.00594931	5	0	5	-1	1
MLN_TCDD-vs-MLN_Vehicle	MLN_TCDD	MLN	TCDD	MLN_Vehicle	MLN	Vehicle	cDC2	ANTIGEN PROCESSING AND PRESENTATION OF EXOGENOUS ANTIGEN	GO:0019884	14/722	38/15653	0.368421	7.98739	9.48298	6.00877e-10	1.05727e-07	9.15691e-08	14	0	14	-1	1
MLN_TCDD-vs-MLN_Vehicle	MLN_TCDD	MLN	TCDD	MLN_Vehicle	MLN	Vehicle	cDC2	NEGATIVE REGULATION OF INTERFERON BETA PRODUCTION	GO:0032688	5/722	13/15653	0.384615	8.33848	5.82061	0.000194443	0.00512035	0.00443468	5	0	5	-1	1
MLN_TCDD-vs-MLN_Vehicle	MLN_TCDD	MLN	TCDD	MLN_Vehicle	MLN	Vehicle	cDC2	ANTIGEN PROCESSING AND PRESENTATION OF PEPTIDE OR POLYSACCHARIDE ANTIGEN VIA MHC CLASS II	GO:0002504	11/722	28/15653	0.392857	8.51716	8.75452	1.94971e-08	1.84081e-06	1.5943e-06	11	0	11	-1	1
MLN_TCDD-vs-MLN_Vehicle	MLN_TCDD	MLN	TCDD	MLN_Vehicle	MLN	Vehicle	cDC2	ANTIGEN PROCESSING AND PRESENTATION OF EXOGENOUS PEPTIDE ANTIGEN	GO:0002478	13/722	33/15653	0.393939	8.54063	9.53527	9.36594e-10	1.39444e-07	1.20771e-07	13	0	13	-1	1
MLN_TCDD-vs-MLN_Vehicle	MLN_TCDD	MLN	TCDD	MLN_Vehicle	MLN	Vehicle	cDC2	REGULATION OF DENDRITIC CELL DIFFERENTIATION	GO:2001198	7/722	17/15653	0.411765	8.92708	7.19091	5.59297e-06	0.000276234	0.000239243	7	0	7	-1	1
MLN_TCDD-vs-MLN_Vehicle	MLN_TCDD	MLN	TCDD	MLN_Vehicle	MLN	Vehicle	cDC2	ANTIGEN PROCESSING AND PRESENTATION OF EXOGENOUS PEPTIDE ANTIGEN VIA MHC CLASS II	GO:0019886	10/722	22/15653	0.454545	9.85457	9.13891	1.60057e-08	1.59314e-06	1.3798e-06	10	0	10	-1	1
MLN_TCDD-vs-MLN_Vehicle	MLN_TCDD	MLN	TCDD	MLN_Vehicle	MLN	Vehicle	cDC2	PEPTIDE ANTIGEN ASSEMBLY WITH MHC PROTEIN COMPLEX	GO:0002501	7/722	13/15653	0.538462	11.6739	8.46612	5.80548e-07	4.086e-05	3.53884e-05	7	0	7	-1	1
MLN_CAIR-vs-MLN_Vehicle	MLN_CAIR	MLN	CAIR	MLN_Vehicle	MLN	Vehicle	cDC1	FC RECEPTOR MEDIATED STIMULATORY SIGNALING PATHWAY	GO:0002431	15/1991	33/15653	0.454545	3.57358	5.6496	3.81768e-06	0.000265799	0.000222538	15	0	15	-1	1
MLN_CAIR-vs-MLN_Vehicle	MLN_CAIR	MLN	CAIR	MLN_Vehicle	MLN	Vehicle	cDC1	PROTEIN K48 LINKED UBIQUITINATION	GO:0070936	31/1991	67/15653	0.462687	3.63759	8.25924	1.59687e-11	9.99265e-09	8.36625e-09	31	1	30	-0.935484	0.967742
MLN_CAIR-vs-MLN_Vehicle	MLN_CAIR	MLN	CAIR	MLN_Vehicle	MLN	Vehicle	cDC1	NUCLEAR TRANSCRIBED MRNA POLY A TAIL SHORTENING	GO:0000289	13/1991	28/15653	0.464286	3.65016	5.35802	1.27907e-05	0.000627007	0.000524956	13	0	13	-1	1
MLN_CAIR-vs-MLN_Vehicle	MLN_CAIR	MLN	CAIR	MLN_Vehicle	MLN	Vehicle	cDC1	B CELL HOMEOSTASIS	GO:0001782	14/1991	30/15653	0.466667	3.66888	5.58561	5.48968e-06	0.000347006	0.000290527	14	1	13	-0.857143	0.928571
MLN_CAIR-vs-MLN_Vehicle	MLN_CAIR	MLN	CAIR	MLN_Vehicle	MLN	Vehicle	cDC1	NEGATIVE REGULATION OF RESPONSE TO OXIDATIVE STRESS	GO:1902883	9/1991	19/15653	0.473684	3.72405	4.53544	0.000237947	0.00540027	0.00452133	9	1	8	-0.777778	0.888889
MLN_CAIR-vs-MLN_Vehicle	MLN_CAIR	MLN	CAIR	MLN_Vehicle	MLN	Vehicle	cDC1	PHOSPHATIDYLINOSITOL 3 PHOSPHATE BIOSYNTHETIC PROCESS	GO:0036092	10/1991	21/15653	0.47619	3.74375	4.80298	0.000100613	0.00291173	0.00243782	10	0	10	-1	1
MLN_CAIR-vs-MLN_Vehicle	MLN_CAIR	MLN	CAIR	MLN_Vehicle	MLN	Vehicle	cDC1	P BODY ASSEMBLY	GO:0033962	10/1991	21/15653	0.47619	3.74375	4.80298	0.000100613	0.00291173	0.00243782	10	0	10	-1	1
MLN_CAIR-vs-MLN_Vehicle	MLN_CAIR	MLN	CAIR	MLN_Vehicle	MLN	Vehicle	cDC1	HEPATOCYTE APOPTOTIC PROCESS	GO:0097284	8/1991	16/15653	0.5	3.93094	4.47768	0.000336657	0.00697113	0.00583651	8	1	7	-0.75	0.875
MLN_CAIR-vs-MLN_Vehicle	MLN_CAIR	MLN	CAIR	MLN_Vehicle	MLN	Vehicle	cDC1	POSITIVE REGULATION OF ACTIN NUCLEATION	GO:0051127	8/1991	16/15653	0.5	3.93094	4.47768	0.000336657	0.00697113	0.00583651	8	1	7	-0.75	0.875
MLN_CAIR-vs-MLN_Vehicle	MLN_CAIR	MLN	CAIR	MLN_Vehicle	MLN	Vehicle	cDC1	REGULATION OF ESTABLISHMENT OR MAINTENANCE OF CELL POLARITY	GO:0032878	13/1991	26/15653	0.5	3.93094	5.70978	4.55007e-06	0.000299432	0.000250697	13	2	11	-0.692308	0.846154
MLN_CAIR-vs-MLN_Vehicle	MLN_CAIR	MLN	CAIR	MLN_Vehicle	MLN	Vehicle	cDC1	REGULATION OF GOLGI ORGANIZATION	GO:1903358	9/1991	18/15653	0.5	3.93094	4.74961	0.000141133	0.00378772	0.00317123	9	0	9	-1	1
MLN_CAIR-vs-MLN_Vehicle	MLN_CAIR	MLN	CAIR	MLN_Vehicle	MLN	Vehicle	cDC1	REGULATION OF SISTER CHROMATID COHESION	GO:0007063	11/1991	21/15653	0.52381	4.11813	5.45833	1.42173e-05	0.000689897	0.00057761	11	0	11	-1	1
MLN_CAIR-vs-MLN_Vehicle	MLN_CAIR	MLN	CAIR	MLN_Vehicle	MLN	Vehicle	cDC1	HISTONE MRNA CATABOLIC PROCESS	GO:0071044	8/1991	15/15653	0.533333	4.193	4.723	0.000189427	0.00452741	0.00379053	8	0	8	-1	1
MLN_CAIR-vs-MLN_Vehicle	MLN_CAIR	MLN	CAIR	MLN_Vehicle	MLN	Vehicle	cDC1	POSITIVE REGULATION OF CHROMATIN ORGANIZATION	GO:1905269	8/1991	15/15653	0.533333	4.193	4.723	0.000189427	0.00452741	0.00379053	8	0	8	-1	1
MLN_CAIR-vs-MLN_Vehicle	MLN_CAIR	MLN	CAIR	MLN_Vehicle	MLN	Vehicle	cDC1	RAP PROTEIN SIGNAL TRANSDUCTION	GO:0032486	7/1991	13/15653	0.538462	4.23332	4.4521	0.000453925	0.00882856	0.00739163	7	0	7	-1	1
MLN_CAIR-vs-MLN_Vehicle	MLN_CAIR	MLN	CAIR	MLN_Vehicle	MLN	Vehicle	cDC1	HISTONE H3 K36 METHYLATION	GO:0010452	8/1991	14/15653	0.571429	4.4925	4.99068	9.95014e-05	0.00291173	0.00243782	8	0	8	-1	1
MLN_CAIR-vs-MLN_Vehicle	MLN_CAIR	MLN	CAIR	MLN_Vehicle	MLN	Vehicle	cDC1	REGULATION OF RNA EXPORT FROM NUCLEUS	GO:0046831	7/1991	12/15653	0.583333	4.5861	4.74399	0.000235355	0.00538402	0.00450772	7	0	7	-1	1
MLN_CAIR-vs-MLN_Vehicle	MLN_CAIR	MLN	CAIR	MLN_Vehicle	MLN	Vehicle	cDC1	TORC2 SIGNALING	GO:0038203	8/1991	13/15653	0.615385	4.83808	5.28483	4.80093e-05	0.00178064	0.00149082	8	0	8	-1	1
MLN_CAIR-vs-MLN_Vehicle	MLN_CAIR	MLN	CAIR	MLN_Vehicle	MLN	Vehicle	cDC1	MAINTENANCE OF SISTER CHROMATID COHESION	GO:0034086	8/1991	12/15653	0.666667	5.24125	5.61068	2.0793e-05	0.000916418	0.000767263	8	0	8	-1	1
MLN_CAIR-vs-MLN_Vehicle	MLN_CAIR	MLN	CAIR	MLN_Vehicle	MLN	Vehicle	cDC1	REGULATION OF FC RECEPTOR MEDIATED STIMULATORY SIGNALING PATHWAY	GO:0060368	7/1991	10/15653	0.7	5.50331	5.43796	4.50382e-05	0.00171717	0.00143768	7	0	7	-1	1
MLN_TCDD-vs-MLN_Vehicle	MLN_TCDD	MLN	TCDD	MLN_Vehicle	MLN	Vehicle	cDC1	REGULATION OF MITOCHONDRIAL MEMBRANE POTENTIAL	GO:0051881	10/596	68/15653	0.147059	3.86227	4.70598	0.000235647	0.00750107	0.00662928	10	0	10	-1	1
MLN_TCDD-vs-MLN_Vehicle	MLN_TCDD	MLN	TCDD	MLN_Vehicle	MLN	Vehicle	cDC1	POSITIVE REGULATION OF CHEMOKINE PRODUCTION	GO:0032722	11/596	69/15653	0.15942	4.18692	5.27832	5.44606e-05	0.00230464	0.00203679	11	1	10	-0.818182	0.909091
MLN_TCDD-vs-MLN_Vehicle	MLN_TCDD	MLN	TCDD	MLN_Vehicle	MLN	Vehicle	cDC1	POSITIVE REGULATION OF DNA BINDING	GO:0043388	10/596	59/15653	0.169492	4.45143	5.28427	6.92283e-05	0.00282971	0.00250083	10	1	9	-0.8	0.9
MLN_TCDD-vs-MLN_Vehicle	MLN_TCDD	MLN	TCDD	MLN_Vehicle	MLN	Vehicle	cDC1	PROTEIN LOCALIZATION TO ENDOPLASMIC RETICULUM	GO:0070972	12/596	65/15653	0.184615	4.84863	6.18595	5.27995e-06	0.00029675	0.000262261	12	1	11	-0.833333	0.916667
MLN_TCDD-vs-MLN_Vehicle	MLN_TCDD	MLN	TCDD	MLN_Vehicle	MLN	Vehicle	cDC1	ANTIGEN PROCESSING AND PRESENTATION	GO:0019882	18/596	95/15653	0.189474	4.97623	7.73384	1.58231e-08	2.0327e-06	1.79645e-06	18	1	17	-0.888889	0.944444
MLN_TCDD-vs-MLN_Vehicle	MLN_TCDD	MLN	TCDD	MLN_Vehicle	MLN	Vehicle	cDC1	PROTEIN EXIT FROM ENDOPLASMIC RETICULUM	GO:0032527	10/596	48/15653	0.208333	5.47155	6.17284	1.05032e-05	0.000555587	0.000491016	10	0	10	-1	1
MLN_TCDD-vs-MLN_Vehicle	MLN_TCDD	MLN	TCDD	MLN_Vehicle	MLN	Vehicle	cDC1	ANTIGEN PROCESSING AND PRESENTATION OF PEPTIDE ANTIGEN	GO:0048002	13/596	55/15653	0.236364	6.20772	7.69721	1.0336e-07	1.1791e-05	1.04206e-05	13	0	13	-1	1
MLN_TCDD-vs-MLN_Vehicle	MLN_TCDD	MLN	TCDD	MLN_Vehicle	MLN	Vehicle	cDC1	ENDOPLASMIC RETICULUM TO CYTOSOL TRANSPORT	GO:1903513	7/596	28/15653	0.25	6.56586	5.86462	6.59518e-05	0.00272676	0.00240985	7	0	7	-1	1
MLN_TCDD-vs-MLN_Vehicle	MLN_TCDD	MLN	TCDD	MLN_Vehicle	MLN	Vehicle	cDC1	ANTIGEN PROCESSING AND PRESENTATION OF ENDOGENOUS ANTIGEN	GO:0019883	6/596	23/15653	0.26087	6.85133	5.58699	0.00017226	0.00601571	0.00531655	6	0	6	-1	1
MLN_TCDD-vs-MLN_Vehicle	MLN_TCDD	MLN	TCDD	MLN_Vehicle	MLN	Vehicle	cDC1	GLUCOSE 6 PHOSPHATE METABOLIC PROCESS	GO:0051156	6/596	23/15653	0.26087	6.85133	5.58699	0.00017226	0.00601571	0.00531655	6	0	6	-1	1
MLN_TCDD-vs-MLN_Vehicle	MLN_TCDD	MLN	TCDD	MLN_Vehicle	MLN	Vehicle	cDC1	ANTIGEN PROCESSING AND PRESENTATION OF EXOGENOUS ANTIGEN	GO:0019884	10/596	38/15653	0.263158	6.91143	7.25858	1.07026e-06	7.5485e-05	6.6712e-05	10	0	10	-1	1
MLN_TCDD-vs-MLN_Vehicle	MLN_TCDD	MLN	TCDD	MLN_Vehicle	MLN	Vehicle	cDC1	ANTIGEN PROCESSING AND PRESENTATION OF EXOGENOUS PEPTIDE ANTIGEN	GO:0002478	9/596	33/15653	0.272727	7.16275	7.05066	2.69107e-06	0.000166893	0.000147496	9	0	9	-1	1
MLN_TCDD-vs-MLN_Vehicle	MLN_TCDD	MLN	TCDD	MLN_Vehicle	MLN	Vehicle	cDC1	ANTIGEN PROCESSING AND PRESENTATION OF PEPTIDE OR POLYSACCHARIDE ANTIGEN VIA MHC CLASS II	GO:0002504	8/596	28/15653	0.285714	7.50384	6.85295	6.6673e-06	0.000357945	0.000316343	8	0	8	-1	1
MLN_TCDD-vs-MLN_Vehicle	MLN_TCDD	MLN	TCDD	MLN_Vehicle	MLN	Vehicle	cDC1	ESTABLISHMENT OF PROTEIN LOCALIZATION TO ENDOPLASMIC RETICULUM	GO:0072599	11/596	38/15653	0.289474	7.60257	8.10723	1.04896e-07	1.1791e-05	1.04206e-05	11	1	10	-0.818182	0.909091
MLN_TCDD-vs-MLN_Vehicle	MLN_TCDD	MLN	TCDD	MLN_Vehicle	MLN	Vehicle	cDC1	REGULATION OF PROTON TRANSPORT	GO:0010155	7/596	24/15653	0.291667	7.66016	6.49627	2.20135e-05	0.00109976	0.000971943	7	1	6	-0.714286	0.857143
MLN_TCDD-vs-MLN_Vehicle	MLN_TCDD	MLN	TCDD	MLN_Vehicle	MLN	Vehicle	cDC1	GLYCOSIDE METABOLIC PROCESS	GO:0016137	6/596	18/15653	0.333333	8.75447	6.54905	3.72755e-05	0.00165531	0.00146292	6	0	6	-1	1
MLN_TCDD-vs-MLN_Vehicle	MLN_TCDD	MLN	TCDD	MLN_Vehicle	MLN	Vehicle	cDC1	PENTOSE PHOSPHATE SHUNT	GO:0006098	5/596	14/15653	0.357143	9.37979	6.24068	0.000118341	0.00429971	0.00379999	5	0	5	-1	1
MLN_TCDD-vs-MLN_Vehicle	MLN_TCDD	MLN	TCDD	MLN_Vehicle	MLN	Vehicle	cDC1	POSTTRANSLATIONAL PROTEIN TARGETING TO ENDOPLASMIC RETICULUM MEMBRANE	GO:0006620	5/596	14/15653	0.357143	9.37979	6.24068	0.000118341	0.00429971	0.00379999	5	0	5	-1	1
MLN_TCDD-vs-MLN_Vehicle	MLN_TCDD	MLN	TCDD	MLN_Vehicle	MLN	Vehicle	cDC1	ANTIGEN PROCESSING AND PRESENTATION OF EXOGENOUS PEPTIDE ANTIGEN VIA MHC CLASS II	GO:0019886	8/596	22/15653	0.363636	9.55034	7.98436	8.39936e-07	6.42819e-05	5.68109e-05	8	0	8	-1	1
MLN_TCDD-vs-MLN_Vehicle	MLN_TCDD	MLN	TCDD	MLN_Vehicle	MLN	Vehicle	cDC1	PEPTIDE ANTIGEN ASSEMBLY WITH MHC PROTEIN COMPLEX	GO:0002501	9/596	13/15653	0.692308	18.1824	12.3303	9.88858e-11	1.61678e-08	1.42888e-08	9	0	9	-1	1
MLN_CAIR-vs-MLN_Vehicle	MLN_CAIR	MLN	CAIR	MLN_Vehicle	MLN	Vehicle	B cells	POSITIVE REGULATION OF TRANSCRIPTION BY RNA POLYMERASE III	GO:0045945	10/2216	18/15653	0.555556	3.92424	5.04102	4.66342e-05	0.00128364	0.00109818	10	0	10	-1	1
MLN_CAIR-vs-MLN_Vehicle	MLN_CAIR	MLN	CAIR	MLN_Vehicle	MLN	Vehicle	B cells	HISTONE H3 K36 METHYLATION	GO:0010452	8/2216	14/15653	0.571429	4.03636	4.61563	0.000215277	0.00448913	0.00384055	8	0	8	-1	1
MLN_CAIR-vs-MLN_Vehicle	MLN_CAIR	MLN	CAIR	MLN_Vehicle	MLN	Vehicle	B cells	MRNA CLEAVAGE INVOLVED IN MRNA PROCESSING	GO:0098787	8/2216	14/15653	0.571429	4.03636	4.61563	0.000215277	0.00448913	0.00384055	8	1	7	-0.75	0.875
MLN_CAIR-vs-MLN_Vehicle	MLN_CAIR	MLN	CAIR	MLN_Vehicle	MLN	Vehicle	B cells	REGULATION OF B CELL RECEPTOR SIGNALING PATHWAY	GO:0050855	11/2216	19/15653	0.578947	4.08947	5.47198	1.12449e-05	0.000416665	0.000356466	11	3	8	-0.454545	0.727273
MLN_CAIR-vs-MLN_Vehicle	MLN_CAIR	MLN	CAIR	MLN_Vehicle	MLN	Vehicle	B cells	CELLULAR RESPONSE TO LEUCINE STARVATION	GO:1990253	7/2216	12/15653	0.583333	4.12045	4.39131	0.000464544	0.00799182	0.00683718	7	0	7	-1	1
MLN_CAIR-vs-MLN_Vehicle	MLN_CAIR	MLN	CAIR	MLN_Vehicle	MLN	Vehicle	B cells	REGULATION OF RNA EXPORT FROM NUCLEUS	GO:0046831	7/2216	12/15653	0.583333	4.12045	4.39131	0.000464544	0.00799182	0.00683718	7	0	7	-1	1
MLN_CAIR-vs-MLN_Vehicle	MLN_CAIR	MLN	CAIR	MLN_Vehicle	MLN	Vehicle	B cells	N TERMINAL PROTEIN AMINO ACID ACETYLATION	GO:0006474	10/2216	17/15653	0.588235	4.15508	5.28555	2.37438e-05	0.000752941	0.000644158	10	0	10	-1	1
MLN_CAIR-vs-MLN_Vehicle	MLN_CAIR	MLN	CAIR	MLN_Vehicle	MLN	Vehicle	B cells	REGULATION OF CELLULAR RESPONSE TO HEAT	GO:1900034	10/2216	17/15653	0.588235	4.15508	5.28555	2.37438e-05	0.000752941	0.000644158	10	0	10	-1	1
MLN_CAIR-vs-MLN_Vehicle	MLN_CAIR	MLN	CAIR	MLN_Vehicle	MLN	Vehicle	B cells	DOSAGE COMPENSATION	GO:0007549	12/2216	20/15653	0.6	4.23818	5.88455	2.61966e-06	0.00012889	0.000110269	12	1	11	-0.833333	0.916667
MLN_CAIR-vs-MLN_Vehicle	MLN_CAIR	MLN	CAIR	MLN_Vehicle	MLN	Vehicle	B cells	ENDOPLASMIC RETICULUM TUBULAR NETWORK ORGANIZATION	GO:0071786	11/2216	18/15653	0.611111	4.31666	5.71751	5.4314e-06	0.000231531	0.00019808	11	1	10	-0.818182	0.909091
MLN_CAIR-vs-MLN_Vehicle	MLN_CAIR	MLN	CAIR	MLN_Vehicle	MLN	Vehicle	B cells	GOLGI RIBBON FORMATION	GO:0090161	8/2216	13/15653	0.615385	4.34685	4.90239	0.000105358	0.00252493	0.00216014	8	1	7	-0.75	0.875
MLN_CAIR-vs-MLN_Vehicle	MLN_CAIR	MLN	CAIR	MLN_Vehicle	MLN	Vehicle	B cells	PEPTIDYL METHIONINE MODIFICATION	GO:0018206	8/2216	13/15653	0.615385	4.34685	4.90239	0.000105358	0.00252493	0.00216014	8	0	8	-1	1
MLN_CAIR-vs-MLN_Vehicle	MLN_CAIR	MLN	CAIR	MLN_Vehicle	MLN	Vehicle	B cells	P BODY ASSEMBLY	GO:0033962	13/2216	21/15653	0.619048	4.37272	6.28061	5.92053e-07	3.90674e-05	3.3423e-05	13	2	11	-0.692308	0.846154
MLN_CAIR-vs-MLN_Vehicle	MLN_CAIR	MLN	CAIR	MLN_Vehicle	MLN	Vehicle	B cells	NUCLEAR PORE ORGANIZATION	GO:0006999	9/2216	14/15653	0.642857	4.5409	5.3826	2.29197e-05	0.000740967	0.000633914	9	0	9	-1	1
MLN_CAIR-vs-MLN_Vehicle	MLN_CAIR	MLN	CAIR	MLN_Vehicle	MLN	Vehicle	B cells	REGULATION OF TRANSLATIONAL INITIATION IN RESPONSE TO STRESS	GO:0043558	9/2216	14/15653	0.642857	4.5409	5.3826	2.29197e-05	0.000740967	0.000633914	9	0	9	-1	1
MLN_CAIR-vs-MLN_Vehicle	MLN_CAIR	MLN	CAIR	MLN_Vehicle	MLN	Vehicle	B cells	MAINTENANCE OF SISTER CHROMATID COHESION	GO:0034086	8/2216	12/15653	0.666667	4.70909	5.21968	4.62875e-05	0.00128142	0.00109628	8	0	8	-1	1
MLN_CAIR-vs-MLN_Vehicle	MLN_CAIR	MLN	CAIR	MLN_Vehicle	MLN	Vehicle	B cells	NLS BEARING PROTEIN IMPORT INTO NUCLEUS	GO:0006607	8/2216	12/15653	0.666667	4.70909	5.21968	4.62875e-05	0.00128142	0.00109628	8	1	7	-0.75	0.875
MLN_CAIR-vs-MLN_Vehicle	MLN_CAIR	MLN	CAIR	MLN_Vehicle	MLN	Vehicle	B cells	CELLULAR RESPONSE TO LEUCINE	GO:0071233	7/2216	10/15653	0.7	4.94454	5.06705	9.14224e-05	0.00228177	0.00195211	7	1	6	-0.714286	0.857143
MLN_CAIR-vs-MLN_Vehicle	MLN_CAIR	MLN	CAIR	MLN_Vehicle	MLN	Vehicle	B cells	NUCLEAR PORE COMPLEX ASSEMBLY	GO:0051292	7/2216	10/15653	0.7	4.94454	5.06705	9.14224e-05	0.00228177	0.00195211	7	0	7	-1	1
MLN_CAIR-vs-MLN_Vehicle	MLN_CAIR	MLN	CAIR	MLN_Vehicle	MLN	Vehicle	B cells	REGULATION OF TRANSLATIONAL INITIATION BY EIF2 ALPHA PHOSPHORYLATION	GO:0010998	8/2216	10/15653	0.8	5.6509	5.97442	5.49478e-06	0.000232179	0.000198634	8	0	8	-1	1
MLN_TCDD-vs-MLN_Vehicle	MLN_TCDD	MLN	TCDD	MLN_Vehicle	MLN	Vehicle	B cells	PROTEIN REFOLDING	GO:0042026	8/1366	20/15653	0.4	4.5836	4.95853	0.000159577	0.0045114	0.00398745	8	0	8	-1	1
MLN_TCDD-vs-MLN_Vehicle	MLN_TCDD	MLN	TCDD	MLN_Vehicle	MLN	Vehicle	B cells	POSITIVE REGULATION OF MRNA SPLICING VIA SPLICEOSOME	GO:0048026	9/1366	22/15653	0.409091	4.68777	5.35207	4.9822e-05	0.00158112	0.00139748	9	0	9	-1	1
MLN_TCDD-vs-MLN_Vehicle	MLN_TCDD	MLN	TCDD	MLN_Vehicle	MLN	Vehicle	B cells	NEGATIVE REGULATION OF MRNA PROCESSING	GO:0050686	12/1366	29/15653	0.413793	4.74166	6.23601	2.36477e-06	0.000114678	0.000101359	12	0	12	-1	1
MLN_TCDD-vs-MLN_Vehicle	MLN_TCDD	MLN	TCDD	MLN_Vehicle	MLN	Vehicle	B cells	ANTIGEN PROCESSING AND PRESENTATION OF PEPTIDE OR POLYSACCHARIDE ANTIGEN VIA MHC CLASS II	GO:0002504	12/1366	28/15653	0.428571	4.911	6.40467	1.50558e-06	8.02234e-05	7.09062e-05	12	0	12	-1	1
MLN_TCDD-vs-MLN_Vehicle	MLN_TCDD	MLN	TCDD	MLN_Vehicle	MLN	Vehicle	B cells	NEGATIVE REGULATION OF MRNA SPLICING VIA SPLICEOSOME	GO:0048025	9/1366	20/15653	0.45	5.15655	5.75131	1.97597e-05	0.000704818	0.00062296	9	0	9	-1	1
MLN_TCDD-vs-MLN_Vehicle	MLN_TCDD	MLN	TCDD	MLN_Vehicle	MLN	Vehicle	B cells	ANTIGEN PROCESSING AND PRESENTATION OF EXOGENOUS PEPTIDE ANTIGEN VIA MHC CLASS II	GO:0019886	11/1366	22/15653	0.5	5.7295	6.86393	6.13402e-07	3.39416e-05	2.99996e-05	11	0	11	-1	1
MLN_TCDD-vs-MLN_Vehicle	MLN_TCDD	MLN	TCDD	MLN_Vehicle	MLN	Vehicle	B cells	ER OVERLOAD RESPONSE	GO:0006983	6/1366	12/15653	0.5	5.7295	5.06773	0.000254423	0.00661499	0.00584672	6	0	6	-1	1
MLN_TCDD-vs-MLN_Vehicle	MLN_TCDD	MLN	TCDD	MLN_Vehicle	MLN	Vehicle	B cells	NEGATIVE REGULATION OF ENDOPLASMIC RETICULUM UNFOLDED PROTEIN RESPONSE	GO:1900102	7/1366	14/15653	0.5	5.7295	5.47412	7.51749e-05	0.00231754	0.00204838	7	0	7	-1	1
MLN_TCDD-vs-MLN_Vehicle	MLN_TCDD	MLN	TCDD	MLN_Vehicle	MLN	Vehicle	B cells	REGULATION OF RNA BINDING	GO:1905214	6/1366	12/15653	0.5	5.7295	5.06773	0.000254423	0.00661499	0.00584672	6	0	6	-1	1
MLN_TCDD-vs-MLN_Vehicle	MLN_TCDD	MLN	TCDD	MLN_Vehicle	MLN	Vehicle	B cells	ESTABLISHMENT OF PROTEIN LOCALIZATION TO TELOMERE	GO:0070200	9/1366	17/15653	0.529412	6.06653	6.46267	3.64273e-06	0.000165495	0.000146274	9	0	9	-1	1
MLN_TCDD-vs-MLN_Vehicle	MLN_TCDD	MLN	TCDD	MLN_Vehicle	MLN	Vehicle	B cells	RESPONSE TO INTERLEUKIN 7	GO:0098760	8/1366	14/15653	0.571429	6.548	6.42149	6.13135e-06	0.000252028	0.000222757	8	0	8	-1	1
MLN_TCDD-vs-MLN_Vehicle	MLN_TCDD	MLN	TCDD	MLN_Vehicle	MLN	Vehicle	B cells	PROTEIN FOLDING IN ENDOPLASMIC RETICULUM	GO:0034975	7/1366	12/15653	0.583333	6.68442	6.09094	2.02956e-05	0.00071216	0.000629449	7	0	7	-1	1
MLN_TCDD-vs-MLN_Vehicle	MLN_TCDD	MLN	TCDD	MLN_Vehicle	MLN	Vehicle	B cells	TELOMERASE RNA LOCALIZATION	GO:0090672	12/1366	19/15653	0.631579	7.23727	8.41154	5.25462e-09	4.19981e-07	3.71204e-07	12	0	12	-1	1
MLN_TCDD-vs-MLN_Vehicle	MLN_TCDD	MLN	TCDD	MLN_Vehicle	MLN	Vehicle	B cells	REGULATION OF PROTEIN LOCALIZATION TO CHROMOSOME TELOMERIC REGION	GO:1904814	9/1366	14/15653	0.642857	7.3665	7.36886	3.82352e-07	2.35747e-05	2.08367e-05	9	0	9	-1	1
MLN_TCDD-vs-MLN_Vehicle	MLN_TCDD	MLN	TCDD	MLN_Vehicle	MLN	Vehicle	B cells	PROTEIN LOCALIZATION TO NUCLEOPLASM	GO:1990173	10/1366	14/15653	0.714286	8.185	8.31623	1.79238e-08	1.35718e-06	1.19955e-06	10	0	10	-1	1
MLN_TCDD-vs-MLN_Vehicle	MLN_TCDD	MLN	TCDD	MLN_Vehicle	MLN	Vehicle	B cells	POSITIVE REGULATION OF TELOMERASE RNA LOCALIZATION TO CAJAL BODY	GO:1904874	11/1366	15/15653	0.733333	8.40327	8.86989	2.11303e-09	1.86119e-07	1.64503e-07	11	0	11	-1	1
MLN_TCDD-vs-MLN_Vehicle	MLN_TCDD	MLN	TCDD	MLN_Vehicle	MLN	Vehicle	B cells	PROTEIN LOCALIZATION TO NUCLEAR BODY	GO:1903405	9/1366	12/15653	0.75	8.59425	8.13735	4.941e-08	3.55423e-06	3.14144e-06	9	0	9	-1	1
MLN_TCDD-vs-MLN_Vehicle	MLN_TCDD	MLN	TCDD	MLN_Vehicle	MLN	Vehicle	B cells	REGULATION OF ESTABLISHMENT OF PROTEIN LOCALIZATION TO CHROMOSOME	GO:0070202	9/1366	12/15653	0.75	8.59425	8.13735	4.941e-08	3.55423e-06	3.14144e-06	9	0	9	-1	1
MLN_TCDD-vs-MLN_Vehicle	MLN_TCDD	MLN	TCDD	MLN_Vehicle	MLN	Vehicle	B cells	PEPTIDE ANTIGEN ASSEMBLY WITH MHC PROTEIN COMPLEX	GO:0002501	11/1366	13/15653	0.846154	9.69608	9.69877	1.42439e-10	1.61781e-08	1.42992e-08	11	0	11	-1	1
MLN_TCDD-vs-MLN_Vehicle	MLN_TCDD	MLN	TCDD	MLN_Vehicle	MLN	Vehicle	B cells	POSITIVE REGULATION OF ESTABLISHMENT OF PROTEIN LOCALIZATION TO TELOMERE	GO:1904851	9/1366	10/15653	0.9	10.3131	9.10907	2.64184e-09	2.23572e-07	1.97606e-07	9	0	9	-1	1
MLN_CAIR-vs-MLN_Vehicle	MLN_CAIR	MLN	CAIR	MLN_Vehicle	MLN	Vehicle	Activated cDC1	POSITIVE REGULATION OF FILOPODIUM ASSEMBLY	GO:0051491	11/1750	29/15653	0.37931	3.39277	4.57565	0.000168089	0.00527663	0.00442937	11	2	9	-0.636364	0.818182
MLN_CAIR-vs-MLN_Vehicle	MLN_CAIR	MLN	CAIR	MLN_Vehicle	MLN	Vehicle	Activated cDC1	REGULATION OF ESTABLISHMENT OR MAINTENANCE OF CELL POLARITY	GO:0032878	10/1750	26/15653	0.384615	3.44022	4.41802	0.000291415	0.00752174	0.00631398	10	0	10	-1	1
MLN_CAIR-vs-MLN_Vehicle	MLN_CAIR	MLN	CAIR	MLN_Vehicle	MLN	Vehicle	Activated cDC1	PROTEIN DESTABILIZATION	GO:0031648	19/1750	48/15653	0.395833	3.54056	6.25414	3.55267e-07	4.46101e-05	3.74471e-05	19	1	18	-0.894737	0.947368
MLN_CAIR-vs-MLN_Vehicle	MLN_CAIR	MLN	CAIR	MLN_Vehicle	MLN	Vehicle	Activated cDC1	REGULATION OF CHROMATIN ASSEMBLY	GO:0010847	12/1750	30/15653	0.4	3.57783	5.01397	4.60069e-05	0.00199765	0.00167689	12	0	12	-1	1
MLN_CAIR-vs-MLN_Vehicle	MLN_CAIR	MLN	CAIR	MLN_Vehicle	MLN	Vehicle	Activated cDC1	REGULATION OF CHROMATIN ASSEMBLY OR DISASSEMBLY	GO:0001672	14/1750	35/15653	0.4	3.57783	5.41658	1.07477e-05	0.000640174	0.000537383	14	0	14	-1	1
MLN_CAIR-vs-MLN_Vehicle	MLN_CAIR	MLN	CAIR	MLN_Vehicle	MLN	Vehicle	Activated cDC1	PROTEIN DEMETHYLATION	GO:0006482	14/1750	33/15653	0.424242	3.79467	5.70159	4.70967e-06	0.000352922	0.000296254	14	0	14	-1	1
MLN_CAIR-vs-MLN_Vehicle	MLN_CAIR	MLN	CAIR	MLN_Vehicle	MLN	Vehicle	Activated cDC1	NUCLEAR TRANSCRIBED MRNA POLY A TAIL SHORTENING	GO:0000289	12/1750	28/15653	0.428571	3.83339	5.32384	2.00389e-05	0.00104608	0.00087811	12	0	12	-1	1
MLN_CAIR-vs-MLN_Vehicle	MLN_CAIR	MLN	CAIR	MLN_Vehicle	MLN	Vehicle	Activated cDC1	PHOSPHATIDYLINOSITOL 3 PHOSPHATE BIOSYNTHETIC PROCESS	GO:0036092	9/1750	21/15653	0.428571	3.83339	4.60955	0.000223796	0.00630155	0.00528972	9	0	9	-1	1
MLN_CAIR-vs-MLN_Vehicle	MLN_CAIR	MLN	CAIR	MLN_Vehicle	MLN	Vehicle	Activated cDC1	PROTEIN K48 LINKED UBIQUITINATION	GO:0070936	29/1750	67/15653	0.432836	3.87153	8.35667	2.27329e-11	1.17352e-08	9.85093e-09	29	0	29	-1	1
MLN_CAIR-vs-MLN_Vehicle	MLN_CAIR	MLN	CAIR	MLN_Vehicle	MLN	Vehicle	Activated cDC1	ANTIGEN PROCESSING AND PRESENTATION OF PEPTIDE ANTIGEN VIA MHC CLASS I	GO:0002474	13/1750	30/15653	0.433333	3.87598	5.59389	7.78218e-06	0.000516514	0.000433578	13	8	5	0.230769	0.384615
MLN_CAIR-vs-MLN_Vehicle	MLN_CAIR	MLN	CAIR	MLN_Vehicle	MLN	Vehicle	Activated cDC1	ANTIGEN PROCESSING AND PRESENTATION OF ENDOGENOUS ANTIGEN	GO:0019883	10/1750	23/15653	0.434783	3.88894	4.91896	8.60212e-05	0.0031223	0.00262096	10	7	3	0.4	0.3
MLN_CAIR-vs-MLN_Vehicle	MLN_CAIR	MLN	CAIR	MLN_Vehicle	MLN	Vehicle	Activated cDC1	DNA METHYLATION DEPENDENT HETEROCHROMATIN ASSEMBLY	GO:0006346	10/1750	23/15653	0.434783	3.88894	4.91896	8.60212e-05	0.0031223	0.00262096	10	0	10	-1	1
MLN_CAIR-vs-MLN_Vehicle	MLN_CAIR	MLN	CAIR	MLN_Vehicle	MLN	Vehicle	Activated cDC1	P BODY ASSEMBLY	GO:0033962	10/1750	21/15653	0.47619	4.25932	5.30248	3.27413e-05	0.0015522	0.00130297	10	0	10	-1	1
MLN_CAIR-vs-MLN_Vehicle	MLN_CAIR	MLN	CAIR	MLN_Vehicle	MLN	Vehicle	Activated cDC1	HISTONE LYSINE DEMETHYLATION	GO:0070076	13/1750	27/15653	0.481481	4.30665	6.10092	1.80122e-06	0.000160932	0.000135091	13	0	13	-1	1
MLN_CAIR-vs-MLN_Vehicle	MLN_CAIR	MLN	CAIR	MLN_Vehicle	MLN	Vehicle	Activated cDC1	DOSAGE COMPENSATION	GO:0007549	10/1750	20/15653	0.5	4.47229	5.51263	1.90592e-05	0.00100624	0.000844668	10	0	10	-1	1
MLN_CAIR-vs-MLN_Vehicle	MLN_CAIR	MLN	CAIR	MLN_Vehicle	MLN	Vehicle	Activated cDC1	ENDOPLASMIC RETICULUM TUBULAR NETWORK ORGANIZATION	GO:0071786	9/1750	18/15653	0.5	4.47229	5.22941	5.06118e-05	0.00212813	0.00178642	9	0	9	-1	1
MLN_CAIR-vs-MLN_Vehicle	MLN_CAIR	MLN	CAIR	MLN_Vehicle	MLN	Vehicle	Activated cDC1	RAP PROTEIN SIGNAL TRANSDUCTION	GO:0032486	7/1750	13/15653	0.538462	4.81631	4.88367	0.000200868	0.00602087	0.00505411	7	0	7	-1	1
MLN_CAIR-vs-MLN_Vehicle	MLN_CAIR	MLN	CAIR	MLN_Vehicle	MLN	Vehicle	Activated cDC1	MAINTENANCE OF SISTER CHROMATID COHESION	GO:0034086	7/1750	12/15653	0.583333	5.21767	5.18538	0.000102626	0.00355821	0.00298687	7	0	7	-1	1
MLN_CAIR-vs-MLN_Vehicle	MLN_CAIR	MLN	CAIR	MLN_Vehicle	MLN	Vehicle	Activated cDC1	NUCLEAR PORE COMPLEX ASSEMBLY	GO:0051292	6/1750	10/15653	0.6	5.36674	4.90058	0.000272719	0.00715848	0.00600905	6	0	6	-1	1
MLN_CAIR-vs-MLN_Vehicle	MLN_CAIR	MLN	CAIR	MLN_Vehicle	MLN	Vehicle	Activated cDC1	REGULATION OF FC RECEPTOR MEDIATED STIMULATORY SIGNALING PATHWAY	GO:0060368	6/1750	10/15653	0.6	5.36674	4.90058	0.000272719	0.00715848	0.00600905	6	0	6	-1	1
MLN_TCDD-vs-MLN_Vehicle	MLN_TCDD	MLN	TCDD	MLN_Vehicle	MLN	Vehicle	Activated cDC1	CELL REDOX HOMEOSTASIS	GO:0045454	9/986	36/15653	0.25	3.96881	4.62368	0.000301612	0.0079684	0.00694988	9	0	9	-1	1
MLN_TCDD-vs-MLN_Vehicle	MLN_TCDD	MLN	TCDD	MLN_Vehicle	MLN	Vehicle	Activated cDC1	MITOPHAGY	GO:0000423	9/986	34/15653	0.264706	4.20227	4.84645	0.000188299	0.00539221	0.00470298	9	1	8	-0.777778	0.888889
MLN_TCDD-vs-MLN_Vehicle	MLN_TCDD	MLN	TCDD	MLN_Vehicle	MLN	Vehicle	Activated cDC1	ANTIGEN PROCESSING AND PRESENTATION	GO:0019882	26/986	95/15653	0.273684	4.34481	8.4783	9.90706e-11	2.23883e-08	1.95266e-08	26	1	25	-0.923077	0.961538
MLN_TCDD-vs-MLN_Vehicle	MLN_TCDD	MLN	TCDD	MLN_Vehicle	MLN	Vehicle	Activated cDC1	POSITIVE REGULATION OF T CELL MEDIATED CYTOTOXICITY	GO:0001916	8/986	29/15653	0.275862	4.37938	4.72273	0.00031464	0.00820669	0.00715771	8	1	7	-0.75	0.875
MLN_TCDD-vs-MLN_Vehicle	MLN_TCDD	MLN	TCDD	MLN_Vehicle	MLN	Vehicle	Activated cDC1	ENDOPLASMIC RETICULUM TO CYTOSOL TRANSPORT	GO:1903513	8/986	28/15653	0.285714	4.53579	4.85521	0.000241035	0.00658026	0.00573917	8	0	8	-1	1
MLN_TCDD-vs-MLN_Vehicle	MLN_TCDD	MLN	TCDD	MLN_Vehicle	MLN	Vehicle	Activated cDC1	CYTOPLASMIC SEQUESTERING OF PROTEIN	GO:0051220	7/986	22/15653	0.318182	5.05122	4.93011	0.000284244	0.0076077	0.00663529	7	0	7	-1	1
MLN_TCDD-vs-MLN_Vehicle	MLN_TCDD	MLN	TCDD	MLN_Vehicle	MLN	Vehicle	Activated cDC1	NEUTROPHIL ACTIVATION INVOLVED IN IMMUNE RESPONSE	GO:0002283	8/986	24/15653	0.333333	5.29175	5.45541	7.14728e-05	0.00237952	0.00207537	8	0	8	-1	1
MLN_TCDD-vs-MLN_Vehicle	MLN_TCDD	MLN	TCDD	MLN_Vehicle	MLN	Vehicle	Activated cDC1	REGULATION OF PROTON TRANSPORT	GO:0010155	8/986	24/15653	0.333333	5.29175	5.45541	7.14728e-05	0.00237952	0.00207537	8	1	7	-0.75	0.875
MLN_TCDD-vs-MLN_Vehicle	MLN_TCDD	MLN	TCDD	MLN_Vehicle	MLN	Vehicle	Activated cDC1	ANTIGEN PROCESSING AND PRESENTATION OF PEPTIDE OR POLYSACCHARIDE ANTIGEN VIA MHC CLASS II	GO:0002504	10/986	28/15653	0.357143	5.66973	6.4123	4.34099e-06	0.000222204	0.000193802	10	0	10	-1	1
MLN_TCDD-vs-MLN_Vehicle	MLN_TCDD	MLN	TCDD	MLN_Vehicle	MLN	Vehicle	Activated cDC1	ANTIGEN PROCESSING AND PRESENTATION OF PEPTIDE ANTIGEN	GO:0048002	20/986	55/15653	0.363636	5.77282	9.19337	4.8917e-11	1.17832e-08	1.02771e-08	20	0	20	-1	1
MLN_TCDD-vs-MLN_Vehicle	MLN_TCDD	MLN	TCDD	MLN_Vehicle	MLN	Vehicle	Activated cDC1	ANTIGEN PROCESSING AND PRESENTATION OF EXOGENOUS ANTIGEN	GO:0019884	14/986	38/15653	0.368421	5.84878	7.759	3.28396e-08	2.98841e-06	2.60643e-06	14	0	14	-1	1
MLN_TCDD-vs-MLN_Vehicle	MLN_TCDD	MLN	TCDD	MLN_Vehicle	MLN	Vehicle	Activated cDC1	ANTIGEN PROCESSING AND PRESENTATION OF EXOGENOUS PEPTIDE ANTIGEN	GO:0002478	13/986	33/15653	0.393939	6.25389	7.83339	3.99107e-08	3.47733e-06	3.03286e-06	13	0	13	-1	1
MLN_TCDD-vs-MLN_Vehicle	MLN_TCDD	MLN	TCDD	MLN_Vehicle	MLN	Vehicle	Activated cDC1	CYTOPLASMIC SEQUESTERING OF TRANSCRIPTION FACTOR	GO:0042994	6/986	15/15653	0.4	6.3501	5.37489	0.00018803	0.00539221	0.00470298	6	0	6	-1	1
MLN_TCDD-vs-MLN_Vehicle	MLN_TCDD	MLN	TCDD	MLN_Vehicle	MLN	Vehicle	Activated cDC1	REGULATION OF DENDRITIC CELL DIFFERENTIATION	GO:2001198	7/986	17/15653	0.411765	6.53687	5.92214	4.28167e-05	0.00155163	0.0013533	7	0	7	-1	1
MLN_TCDD-vs-MLN_Vehicle	MLN_TCDD	MLN	TCDD	MLN_Vehicle	MLN	Vehicle	Activated cDC1	RESPONSE TO INTERLEUKIN 7	GO:0098760	6/986	14/15653	0.428571	6.80368	5.63269	0.000119155	0.00366871	0.00319978	6	0	6	-1	1
MLN_TCDD-vs-MLN_Vehicle	MLN_TCDD	MLN	TCDD	MLN_Vehicle	MLN	Vehicle	Activated cDC1	ANTIGEN PROCESSING AND PRESENTATION OF PEPTIDE ANTIGEN VIA MHC CLASS I	GO:0002474	13/986	30/15653	0.433333	6.87928	8.35709	9.95981e-09	1.1653e-06	1.01635e-06	13	0	13	-1	1
MLN_TCDD-vs-MLN_Vehicle	MLN_TCDD	MLN	TCDD	MLN_Vehicle	MLN	Vehicle	Activated cDC1	ANTIGEN PROCESSING AND PRESENTATION OF EXOGENOUS PEPTIDE ANTIGEN VIA MHC CLASS II	GO:0019886	10/986	22/15653	0.454545	7.21602	7.56456	3.029e-07	2.00061e-05	1.74489e-05	10	0	10	-1	1
MLN_TCDD-vs-MLN_Vehicle	MLN_TCDD	MLN	TCDD	MLN_Vehicle	MLN	Vehicle	Activated cDC1	ANTIGEN PROCESSING AND PRESENTATION OF ENDOGENOUS ANTIGEN	GO:0019883	11/986	23/15653	0.478261	7.59251	8.20329	3.92936e-08	3.47733e-06	3.03286e-06	11	0	11	-1	1
MLN_TCDD-vs-MLN_Vehicle	MLN_TCDD	MLN	TCDD	MLN_Vehicle	MLN	Vehicle	Activated cDC1	ANTIGEN PROCESSING AND PRESENTATION OF ENDOGENOUS PEPTIDE ANTIGEN	GO:0002483	10/986	20/15653	0.5	7.93763	8.04929	9.72066e-08	7.96122e-06	6.94362e-06	10	0	10	-1	1
MLN_TCDD-vs-MLN_Vehicle	MLN_TCDD	MLN	TCDD	MLN_Vehicle	MLN	Vehicle	Activated cDC1	PEPTIDE ANTIGEN ASSEMBLY WITH MHC PROTEIN COMPLEX	GO:0002501	8/986	13/15653	0.615385	9.76939	8.20116	2.33485e-07	1.59353e-05	1.38985e-05	8	0	8	-1	1
MLN_CAIR-vs-MLN_Vehicle	MLN_CAIR	MLN	CAIR	MLN_Vehicle	MLN	Vehicle	CD4+ T cells	DNA METHYLATION DEPENDENT HETEROCHROMATIN ASSEMBLY	GO:0006346	9/1463	23/15653	0.391304	4.18666	4.91062	0.000129006	0.00386336	0.0032753	9	0	9	-1	1
MLN_CAIR-vs-MLN_Vehicle	MLN_CAIR	MLN	CAIR	MLN_Vehicle	MLN	Vehicle	CD4+ T cells	PROTEIN LOCALIZATION TO GOLGI APPARATUS	GO:0034067	11/1463	28/15653	0.392857	4.20328	5.44727	2.19328e-05	0.000972353	0.000824346	11	0	11	-1	1
MLN_CAIR-vs-MLN_Vehicle	MLN_CAIR	MLN	CAIR	MLN_Vehicle	MLN	Vehicle	CD4+ T cells	HISTONE LYSINE DEMETHYLATION	GO:0070076	11/1463	27/15653	0.407407	4.35895	5.6089	1.45406e-05	0.000698997	0.0005926	11	0	11	-1	1
MLN_CAIR-vs-MLN_Vehicle	MLN_CAIR	MLN	CAIR	MLN_Vehicle	MLN	Vehicle	CD4+ T cells	REGULATION OF NUCLEAR TRANSCRIBED MRNA CATABOLIC PROCESS DEADENYLATION DEPENDENT DECAY	GO:1900151	11/1463	26/15653	0.423077	4.5266	5.77859	9.4095e-06	0.000494765	0.000419454	11	1	10	-0.818182	0.909091
MLN_CAIR-vs-MLN_Vehicle	MLN_CAIR	MLN	CAIR	MLN_Vehicle	MLN	Vehicle	CD4+ T cells	MITOTIC SISTER CHROMATID COHESION	GO:0007064	12/1463	28/15653	0.428571	4.58539	6.09708	3.11638e-06	0.000216804	0.000183803	12	0	12	-1	1
MLN_CAIR-vs-MLN_Vehicle	MLN_CAIR	MLN	CAIR	MLN_Vehicle	MLN	Vehicle	CD4+ T cells	NUCLEAR TRANSCRIBED MRNA POLY A TAIL SHORTENING	GO:0000289	12/1463	28/15653	0.428571	4.58539	6.09708	3.11638e-06	0.000216804	0.000183803	12	1	11	-0.833333	0.916667
MLN_CAIR-vs-MLN_Vehicle	MLN_CAIR	MLN	CAIR	MLN_Vehicle	MLN	Vehicle	CD4+ T cells	PHOSPHATIDYLINOSITOL 3 PHOSPHATE BIOSYNTHETIC PROCESS	GO:0036092	9/1463	21/15653	0.428571	4.58539	5.27904	5.51411e-05	0.00204384	0.00173273	9	0	9	-1	1
MLN_CAIR-vs-MLN_Vehicle	MLN_CAIR	MLN	CAIR	MLN_Vehicle	MLN	Vehicle	CD4+ T cells	PORE COMPLEX ASSEMBLY	GO:0046931	9/1463	21/15653	0.428571	4.58539	5.27904	5.51411e-05	0.00204384	0.00173273	9	0	9	-1	1
MLN_CAIR-vs-MLN_Vehicle	MLN_CAIR	MLN	CAIR	MLN_Vehicle	MLN	Vehicle	CD4+ T cells	POSITIVE REGULATION OF DOUBLE STRAND BREAK REPAIR VIA NONHOMOLOGOUS END JOINING	GO:2001034	7/1463	16/15653	0.4375	4.68092	4.72994	0.000329049	0.00780809	0.00661958	7	0	7	-1	1
MLN_CAIR-vs-MLN_Vehicle	MLN_CAIR	MLN	CAIR	MLN_Vehicle	MLN	Vehicle	CD4+ T cells	HISTONE MRNA CATABOLIC PROCESS	GO:0071044	7/1463	15/15653	0.466667	4.99298	4.96785	0.000201293	0.00545937	0.00462837	7	0	7	-1	1
MLN_CAIR-vs-MLN_Vehicle	MLN_CAIR	MLN	CAIR	MLN_Vehicle	MLN	Vehicle	CD4+ T cells	POSITIVE REGULATION OF CHROMATIN ORGANIZATION	GO:1905269	7/1463	15/15653	0.466667	4.99298	4.96785	0.000201293	0.00545937	0.00462837	7	0	7	-1	1
MLN_CAIR-vs-MLN_Vehicle	MLN_CAIR	MLN	CAIR	MLN_Vehicle	MLN	Vehicle	CD4+ T cells	HISTONE H3 K36 METHYLATION	GO:0010452	7/1463	14/15653	0.5	5.34962	5.2279	0.00011677	0.00359208	0.00304531	7	0	7	-1	1
MLN_CAIR-vs-MLN_Vehicle	MLN_CAIR	MLN	CAIR	MLN_Vehicle	MLN	Vehicle	CD4+ T cells	NEGATIVE REGULATION OF NUCLEAR TRANSCRIBED MRNA CATABOLIC PROCESS DEADENYLATION DEPENDENT DECAY	GO:1900152	6/1463	12/15653	0.5	5.34962	4.83978	0.000371342	0.00843824	0.00715381	6	1	5	-0.666667	0.833333
MLN_CAIR-vs-MLN_Vehicle	MLN_CAIR	MLN	CAIR	MLN_Vehicle	MLN	Vehicle	CD4+ T cells	NEGATIVE REGULATION OF TYROSINE PHOSPHORYLATION OF STAT PROTEIN	GO:0042532	6/1463	12/15653	0.5	5.34962	4.83978	0.000371342	0.00843824	0.00715381	6	0	6	-1	1
MLN_CAIR-vs-MLN_Vehicle	MLN_CAIR	MLN	CAIR	MLN_Vehicle	MLN	Vehicle	CD4+ T cells	NEGATIVE T CELL SELECTION	GO:0043383	6/1463	12/15653	0.5	5.34962	4.83978	0.000371342	0.00843824	0.00715381	6	1	5	-0.666667	0.833333
MLN_CAIR-vs-MLN_Vehicle	MLN_CAIR	MLN	CAIR	MLN_Vehicle	MLN	Vehicle	CD4+ T cells	REGULATION OF SISTER CHROMATID COHESION	GO:0007063	11/1463	21/15653	0.52381	5.60437	6.77935	6.67716e-07	6.29044e-05	5.33294e-05	11	0	11	-1	1
MLN_CAIR-vs-MLN_Vehicle	MLN_CAIR	MLN	CAIR	MLN_Vehicle	MLN	Vehicle	CD4+ T cells	MIRNA CATABOLIC PROCESS	GO:0010587	6/1463	11/15653	0.545455	5.83595	5.15167	0.000201617	0.00545937	0.00462837	6	0	6	-1	1
MLN_CAIR-vs-MLN_Vehicle	MLN_CAIR	MLN	CAIR	MLN_Vehicle	MLN	Vehicle	CD4+ T cells	CELLULAR RESPONSE TO LEUCINE	GO:0071233	6/1463	10/15653	0.6	6.41955	5.50451	9.95312e-05	0.00319206	0.00270618	6	0	6	-1	1
MLN_CAIR-vs-MLN_Vehicle	MLN_CAIR	MLN	CAIR	MLN_Vehicle	MLN	Vehicle	CD4+ T cells	NUCLEAR PORE COMPLEX ASSEMBLY	GO:0051292	6/1463	10/15653	0.6	6.41955	5.50451	9.95312e-05	0.00319206	0.00270618	6	0	6	-1	1
MLN_CAIR-vs-MLN_Vehicle	MLN_CAIR	MLN	CAIR	MLN_Vehicle	MLN	Vehicle	CD4+ T cells	MAINTENANCE OF SISTER CHROMATID COHESION	GO:0034086	8/1463	12/15653	0.666667	7.13283	6.82394	2.0072e-06	0.000153826	0.000130412	8	0	8	-1	1
MLN_TCDD-vs-MLN_Vehicle	MLN_TCDD	MLN	TCDD	MLN_Vehicle	MLN	Vehicle	CD4+ T cells	REGULATION OF VIRAL PROCESS	GO:0050792	21/474	157/15653	0.133758	4.41712	7.60418	1.13945e-08	1.17658e-06	1.08529e-06	21	0	21	-1	1
MLN_TCDD-vs-MLN_Vehicle	MLN_TCDD	MLN	TCDD	MLN_Vehicle	MLN	Vehicle	CD4+ T cells	CHAPERONE MEDIATED PROTEIN FOLDING	GO:0061077	9/474	67/15653	0.134328	4.43595	4.98046	0.000178339	0.0070477	0.00650087	9	0	9	-1	1
MLN_TCDD-vs-MLN_Vehicle	MLN_TCDD	MLN	TCDD	MLN_Vehicle	MLN	Vehicle	CD4+ T cells	ANTIGEN PROCESSING AND PRESENTATION	GO:0019882	13/474	95/15653	0.136842	4.51897	6.07928	5.54555e-06	0.000322038	0.000297051	13	0	13	-1	1
MLN_TCDD-vs-MLN_Vehicle	MLN_TCDD	MLN	TCDD	MLN_Vehicle	MLN	Vehicle	CD4+ T cells	REGULATION OF VIRAL GENOME REPLICATION	GO:0045069	12/474	79/15653	0.151899	5.01618	6.32382	4.20037e-06	0.0002578	0.000237797	12	0	12	-1	1
MLN_TCDD-vs-MLN_Vehicle	MLN_TCDD	MLN	TCDD	MLN_Vehicle	MLN	Vehicle	CD4+ T cells	NEGATIVE REGULATION OF VIRAL PROCESS	GO:0048525	14/474	92/15653	0.152174	5.02527	6.84263	6.53316e-07	4.75288e-05	4.3841e-05	14	0	14	-1	1
MLN_TCDD-vs-MLN_Vehicle	MLN_TCDD	MLN	TCDD	MLN_Vehicle	MLN	Vehicle	CD4+ T cells	NEGATIVE REGULATION OF VIRAL GENOME REPLICATION	GO:0045071	9/474	50/15653	0.18	5.94418	6.18767	1.64745e-05	0.00083706	0.000772111	9	0	9	-1	1
MLN_TCDD-vs-MLN_Vehicle	MLN_TCDD	MLN	TCDD	MLN_Vehicle	MLN	Vehicle	CD4+ T cells	ANTIGEN PROCESSING AND PRESENTATION OF PEPTIDE ANTIGEN	GO:0048002	11/474	55/15653	0.2	6.60464	7.35779	6.27639e-07	4.67226e-05	4.30973e-05	11	0	11	-1	1
MLN_TCDD-vs-MLN_Vehicle	MLN_TCDD	MLN	TCDD	MLN_Vehicle	MLN	Vehicle	CD4+ T cells	ANTIGEN PROCESSING AND PRESENTATION OF PEPTIDE ANTIGEN VIA MHC CLASS I	GO:0002474	6/474	30/15653	0.2	6.60464	5.42974	0.000238915	0.00889265	0.00820266	6	0	6	-1	1
MLN_TCDD-vs-MLN_Vehicle	MLN_TCDD	MLN	TCDD	MLN_Vehicle	MLN	Vehicle	CD4+ T cells	CHAPERONE COFACTOR DEPENDENT PROTEIN REFOLDING	GO:0051085	6/474	30/15653	0.2	6.60464	5.42974	0.000238915	0.00889265	0.00820266	6	0	6	-1	1
MLN_TCDD-vs-MLN_Vehicle	MLN_TCDD	MLN	TCDD	MLN_Vehicle	MLN	Vehicle	CD4+ T cells	ANTIGEN PROCESSING AND PRESENTATION OF PEPTIDE OR POLYSACCHARIDE ANTIGEN VIA MHC CLASS II	GO:0002504	6/474	28/15653	0.214286	7.0764	5.6868	0.000159571	0.00652524	0.00601894	6	0	6	-1	1
MLN_TCDD-vs-MLN_Vehicle	MLN_TCDD	MLN	TCDD	MLN_Vehicle	MLN	Vehicle	CD4+ T cells	SPLICEOSOMAL SNRNP ASSEMBLY	GO:0000387	8/474	36/15653	0.222222	7.33849	6.72807	9.55724e-06	0.000509879	0.000470317	8	0	8	-1	1
MLN_TCDD-vs-MLN_Vehicle	MLN_TCDD	MLN	TCDD	MLN_Vehicle	MLN	Vehicle	CD4+ T cells	ANTIGEN PROCESSING AND PRESENTATION OF EXOGENOUS ANTIGEN	GO:0019884	9/474	38/15653	0.236842	7.82129	7.43943	1.48003e-06	0.000100799	9.29781e-05	9	0	9	-1	1
MLN_TCDD-vs-MLN_Vehicle	MLN_TCDD	MLN	TCDD	MLN_Vehicle	MLN	Vehicle	CD4+ T cells	ANTIGEN PROCESSING AND PRESENTATION OF EXOGENOUS PEPTIDE ANTIGEN	GO:0002478	8/474	33/15653	0.242424	8.00563	7.11895	4.74963e-06	0.000281547	0.000259702	8	0	8	-1	1
MLN_TCDD-vs-MLN_Vehicle	MLN_TCDD	MLN	TCDD	MLN_Vehicle	MLN	Vehicle	CD4+ T cells	ANTIGEN PROCESSING AND PRESENTATION OF EXOGENOUS PEPTIDE ANTIGEN VIA MHC CLASS II	GO:0019886	6/474	22/15653	0.272727	9.00633	6.64055	3.6876e-05	0.00163945	0.00151224	6	0	6	-1	1
MLN_TCDD-vs-MLN_Vehicle	MLN_TCDD	MLN	TCDD	MLN_Vehicle	MLN	Vehicle	CD4+ T cells	THYMIC T CELL SELECTION	GO:0045061	6/474	22/15653	0.272727	9.00633	6.64055	3.6876e-05	0.00163945	0.00151224	6	3	3	0	0.5
MLN_TCDD-vs-MLN_Vehicle	MLN_TCDD	MLN	TCDD	MLN_Vehicle	MLN	Vehicle	CD4+ T cells	ANTIGEN PROCESSING AND PRESENTATION OF ENDOGENOUS PEPTIDE ANTIGEN	GO:0002483	6/474	20/15653	0.3	9.90696	7.0433	2.01698e-05	0.00100881	0.000930532	6	0	6	-1	1
MLN_TCDD-vs-MLN_Vehicle	MLN_TCDD	MLN	TCDD	MLN_Vehicle	MLN	Vehicle	CD4+ T cells	ANTIGEN PROCESSING AND PRESENTATION OF ENDOGENOUS ANTIGEN	GO:0019883	7/474	23/15653	0.304348	10.0505	7.67559	3.5942e-06	0.000225589	0.000208085	7	0	7	-1	1
MLN_TCDD-vs-MLN_Vehicle	MLN_TCDD	MLN	TCDD	MLN_Vehicle	MLN	Vehicle	CD4+ T cells	POSITIVE REGULATION BY SYMBIONT OF ENTRY INTO HOST	GO:0075294	4/474	11/15653	0.363636	12.0084	6.45399	0.000231301	0.00889265	0.00820266	4	0	4	-1	1
MLN_TCDD-vs-MLN_Vehicle	MLN_TCDD	MLN	TCDD	MLN_Vehicle	MLN	Vehicle	CD4+ T cells	PEPTIDE ANTIGEN ASSEMBLY WITH MHC PROTEIN COMPLEX	GO:0002501	5/474	13/15653	0.384615	12.7012	7.45826	2.62363e-05	0.00121714	0.0011227	5	0	5	-1	1
MLN_TCDD-vs-MLN_Vehicle	MLN_TCDD	MLN	TCDD	MLN_Vehicle	MLN	Vehicle	CD4+ T cells	POSITIVE THYMIC T CELL SELECTION	GO:0045059	6/474	14/15653	0.428571	14.1528	8.70022	1.82467e-06	0.000121683	0.000112241	6	3	3	0	0.5
MLN_CAIR-vs-MLN_Vehicle	MLN_CAIR	MLN	CAIR	MLN_Vehicle	MLN	Vehicle	Activated cDC2	RNA DESTABILIZATION	GO:0050779	22/1156	93/15653	0.236559	3.20317	6.0174	7.87887e-07	0.000155838	0.000133995	22	0	22	-1	1
MLN_CAIR-vs-MLN_Vehicle	MLN_CAIR	MLN	CAIR	MLN_Vehicle	MLN	Vehicle	Activated cDC2	REGULATION OF FILOPODIUM ASSEMBLY	GO:0051489	12/1156	49/15653	0.244898	3.31608	4.5852	0.000176971	0.00692975	0.00595847	12	1	11	-0.833333	0.916667
MLN_CAIR-vs-MLN_Vehicle	MLN_CAIR	MLN	CAIR	MLN_Vehicle	MLN	Vehicle	Activated cDC2	REGULATION OF ALTERNATIVE MRNA SPLICING VIA SPLICEOSOME	GO:0000381	15/1156	60/15653	0.25	3.38516	5.22702	2.17859e-05	0.00148315	0.00127527	15	0	15	-1	1
MLN_CAIR-vs-MLN_Vehicle	MLN_CAIR	MLN	CAIR	MLN_Vehicle	MLN	Vehicle	Activated cDC2	REGULATION OF CHROMATIN ORGANIZATION	GO:1902275	11/1156	44/15653	0.25	3.38516	4.47385	0.000269339	0.00904513	0.00777735	11	0	11	-1	1
MLN_CAIR-vs-MLN_Vehicle	MLN_CAIR	MLN	CAIR	MLN_Vehicle	MLN	Vehicle	Activated cDC2	CLATHRIN DEPENDENT ENDOCYTOSIS	GO:0072583	13/1156	46/15653	0.282609	3.82671	5.42157	1.85243e-05	0.00134517	0.00115663	13	0	13	-1	1
MLN_CAIR-vs-MLN_Vehicle	MLN_CAIR	MLN	CAIR	MLN_Vehicle	MLN	Vehicle	Activated cDC2	PROTEIN K48 LINKED UBIQUITINATION	GO:0070936	19/1156	67/15653	0.283582	3.83989	6.57803	2.16196e-07	6.72832e-05	5.78527e-05	19	0	19	-1	1
MLN_CAIR-vs-MLN_Vehicle	MLN_CAIR	MLN	CAIR	MLN_Vehicle	MLN	Vehicle	Activated cDC2	REGULATION OF CHROMATIN ASSEMBLY OR DISASSEMBLY	GO:0001672	10/1156	35/15653	0.285714	3.86876	4.79778	0.000154477	0.00647171	0.00556463	10	0	10	-1	1
MLN_CAIR-vs-MLN_Vehicle	MLN_CAIR	MLN	CAIR	MLN_Vehicle	MLN	Vehicle	Activated cDC2	POSITIVE REGULATION OF FILOPODIUM ASSEMBLY	GO:0051491	9/1156	29/15653	0.310345	4.20227	4.87401	0.000163869	0.00671144	0.00577076	9	1	8	-0.777778	0.888889
MLN_CAIR-vs-MLN_Vehicle	MLN_CAIR	MLN	CAIR	MLN_Vehicle	MLN	Vehicle	Activated cDC2	PROTEIN LOCALIZATION TO CHROMATIN	GO:0071168	10/1156	32/15653	0.3125	4.23146	5.16706	6.65547e-05	0.00341152	0.00293335	10	0	10	-1	1
MLN_CAIR-vs-MLN_Vehicle	MLN_CAIR	MLN	CAIR	MLN_Vehicle	MLN	Vehicle	Activated cDC2	VESICLE MEDIATED TRANSPORT BETWEEN ENDOSOMAL COMPARTMENTS	GO:0098927	14/1156	44/15653	0.318182	4.30839	6.20555	1.86277e-06	0.00028707	0.000246834	14	1	13	-0.857143	0.928571
MLN_CAIR-vs-MLN_Vehicle	MLN_CAIR	MLN	CAIR	MLN_Vehicle	MLN	Vehicle	Activated cDC2	MIRNA METABOLIC PROCESS	GO:0010586	9/1156	26/15653	0.346154	4.68715	5.3133	6.2571e-05	0.0032846	0.00282423	9	0	9	-1	1
MLN_CAIR-vs-MLN_Vehicle	MLN_CAIR	MLN	CAIR	MLN_Vehicle	MLN	Vehicle	Activated cDC2	REGULATION OF NUCLEAR TRANSCRIBED MRNA CATABOLIC PROCESS DEADENYLATION DEPENDENT DECAY	GO:1900151	9/1156	26/15653	0.346154	4.68715	5.3133	6.2571e-05	0.0032846	0.00282423	9	0	9	-1	1
MLN_CAIR-vs-MLN_Vehicle	MLN_CAIR	MLN	CAIR	MLN_Vehicle	MLN	Vehicle	Activated cDC2	NUCLEAR TRANSCRIBED MRNA POLY A TAIL SHORTENING	GO:0000289	10/1156	28/15653	0.357143	4.83595	5.73676	1.77771e-05	0.00134517	0.00115663	10	0	10	-1	1
MLN_CAIR-vs-MLN_Vehicle	MLN_CAIR	MLN	CAIR	MLN_Vehicle	MLN	Vehicle	Activated cDC2	POSITIVE REGULATION OF TRANSCRIPTION ELONGATION FROM RNA POLYMERASE II PROMOTER	GO:0032968	7/1156	19/15653	0.368421	4.98866	4.9124	0.000268859	0.00904513	0.00777735	7	0	7	-1	1
MLN_CAIR-vs-MLN_Vehicle	MLN_CAIR	MLN	CAIR	MLN_Vehicle	MLN	Vehicle	Activated cDC2	P BODY ASSEMBLY	GO:0033962	8/1156	21/15653	0.380952	5.15835	5.38453	7.35981e-05	0.00368583	0.00316922	8	0	8	-1	1
MLN_CAIR-vs-MLN_Vehicle	MLN_CAIR	MLN	CAIR	MLN_Vehicle	MLN	Vehicle	Activated cDC2	ENDOPLASMIC RETICULUM TUBULAR NETWORK ORGANIZATION	GO:0071786	7/1156	18/15653	0.388889	5.26581	5.11345	0.000181316	0.00692975	0.00595847	7	0	7	-1	1
MLN_CAIR-vs-MLN_Vehicle	MLN_CAIR	MLN	CAIR	MLN_Vehicle	MLN	Vehicle	Activated cDC2	REGULATION OF GOLGI ORGANIZATION	GO:1903358	7/1156	18/15653	0.388889	5.26581	5.11345	0.000181316	0.00692975	0.00595847	7	0	7	-1	1
MLN_CAIR-vs-MLN_Vehicle	MLN_CAIR	MLN	CAIR	MLN_Vehicle	MLN	Vehicle	Activated cDC2	DOSAGE COMPENSATION	GO:0007549	8/1156	20/15653	0.4	5.41626	5.58051	4.87043e-05	0.00286763	0.0024657	8	0	8	-1	1
MLN_CAIR-vs-MLN_Vehicle	MLN_CAIR	MLN	CAIR	MLN_Vehicle	MLN	Vehicle	Activated cDC2	N GLYCAN PROCESSING	GO:0006491	8/1156	19/15653	0.421053	5.70133	5.79012	3.12408e-05	0.00203159	0.00174684	8	0	8	-1	1
MLN_CAIR-vs-MLN_Vehicle	MLN_CAIR	MLN	CAIR	MLN_Vehicle	MLN	Vehicle	Activated cDC2	HISTONE H3 K36 METHYLATION	GO:0010452	6/1156	14/15653	0.428571	5.80314	5.07703	0.000286778	0.00939467	0.00807789	6	0	6	-1	1
MLN_TCDD-vs-MLN_Vehicle	MLN_TCDD	MLN	TCDD	MLN_Vehicle	MLN	Vehicle	Activated cDC2	ANTIGEN PROCESSING AND PRESENTATION OF EXOGENOUS PEPTIDE ANTIGEN	GO:0002478	8/794	33/15653	0.242424	4.77918	5.02359	0.000189288	0.0064619	0.00568895	8	0	8	-1	1
MLN_TCDD-vs-MLN_Vehicle	MLN_TCDD	MLN	TCDD	MLN_Vehicle	MLN	Vehicle	Activated cDC2	RESPONSE TO ARSENIC CONTAINING SUBSTANCE	GO:0046685	8/794	33/15653	0.242424	4.77918	5.02359	0.000189288	0.0064619	0.00568895	8	0	8	-1	1
MLN_TCDD-vs-MLN_Vehicle	MLN_TCDD	MLN	TCDD	MLN_Vehicle	MLN	Vehicle	Activated cDC2	REGULATION OF MITOCHONDRIAL MEMBRANE POTENTIAL	GO:0051881	17/794	68/15653	0.25	4.92853	7.50466	3.2254e-08	3.99143e-06	3.51398e-06	17	0	17	-1	1
MLN_TCDD-vs-MLN_Vehicle	MLN_TCDD	MLN	TCDD	MLN_Vehicle	MLN	Vehicle	Activated cDC2	REGULATION OF AEROBIC RESPIRATION	GO:1903715	8/794	31/15653	0.258065	5.08751	5.26589	0.00011769	0.00431753	0.00380108	8	0	8	-1	1
MLN_TCDD-vs-MLN_Vehicle	MLN_TCDD	MLN	TCDD	MLN_Vehicle	MLN	Vehicle	Activated cDC2	CHAPERONE COFACTOR DEPENDENT PROTEIN REFOLDING	GO:0051085	8/794	30/15653	0.266667	5.25709	5.39501	9.13456e-05	0.00355883	0.00313313	8	0	8	-1	1
MLN_TCDD-vs-MLN_Vehicle	MLN_TCDD	MLN	TCDD	MLN_Vehicle	MLN	Vehicle	Activated cDC2	NEGATIVE REGULATION OF EXTRINSIC APOPTOTIC SIGNALING PATHWAY VIA DEATH DOMAIN RECEPTORS	GO:1902042	8/794	29/15653	0.275862	5.43837	5.53003	7.00785e-05	0.00280314	0.00246784	8	0	8	-1	1
MLN_TCDD-vs-MLN_Vehicle	MLN_TCDD	MLN	TCDD	MLN_Vehicle	MLN	Vehicle	Activated cDC2	RESPONSE TO MITOCHONDRIAL DEPOLARISATION	GO:0098780	6/794	19/15653	0.315789	6.22551	5.2683	0.000256615	0.00832946	0.00733311	6	0	6	-1	1
MLN_TCDD-vs-MLN_Vehicle	MLN_TCDD	MLN	TCDD	MLN_Vehicle	MLN	Vehicle	Activated cDC2	ANTIGEN PROCESSING AND PRESENTATION OF PEPTIDE ANTIGEN VIA MHC CLASS I	GO:0002474	10/794	30/15653	0.333333	6.57137	7.06058	1.26735e-06	0.000102422	9.0171e-05	10	0	10	-1	1
MLN_TCDD-vs-MLN_Vehicle	MLN_TCDD	MLN	TCDD	MLN_Vehicle	MLN	Vehicle	Activated cDC2	CELLULAR RESPONSE TO ARSENIC CONTAINING SUBSTANCE	GO:0071243	7/794	21/15653	0.333333	6.57137	5.90561	5.23275e-05	0.00227711	0.00200473	7	0	7	-1	1
MLN_TCDD-vs-MLN_Vehicle	MLN_TCDD	MLN	TCDD	MLN_Vehicle	MLN	Vehicle	Activated cDC2	ANTIGEN PROCESSING AND PRESENTATION OF ENDOGENOUS ANTIGEN	GO:0019883	8/794	23/15653	0.347826	6.85708	6.49779	1.05008e-05	0.000620646	0.000546406	8	0	8	-1	1
MLN_TCDD-vs-MLN_Vehicle	MLN_TCDD	MLN	TCDD	MLN_Vehicle	MLN	Vehicle	Activated cDC2	ANTIGEN PROCESSING AND PRESENTATION OF ENDOGENOUS PEPTIDE ANTIGEN	GO:0002483	7/794	20/15653	0.35	6.89994	6.10297	3.64756e-05	0.00166027	0.00146167	7	0	7	-1	1
MLN_TCDD-vs-MLN_Vehicle	MLN_TCDD	MLN	TCDD	MLN_Vehicle	MLN	Vehicle	Activated cDC2	ESTABLISHMENT OF PROTEIN LOCALIZATION TO TELOMERE	GO:0070200	6/794	17/15653	0.352941	6.95792	5.68142	0.000127729	0.00459824	0.00404821	6	0	6	-1	1
MLN_TCDD-vs-MLN_Vehicle	MLN_TCDD	MLN	TCDD	MLN_Vehicle	MLN	Vehicle	Activated cDC2	TELOMERASE RNA LOCALIZATION	GO:0090672	7/794	19/15653	0.368421	7.26309	6.31438	2.4791e-05	0.00122715	0.00108036	7	0	7	-1	1
MLN_TCDD-vs-MLN_Vehicle	MLN_TCDD	MLN	TCDD	MLN_Vehicle	MLN	Vehicle	Activated cDC2	REGULATION OF PROTEIN DEUBIQUITINATION	GO:0090085	5/794	12/15653	0.416667	8.21421	5.77893	0.000194816	0.00659378	0.00580505	5	0	5	-1	1
MLN_TCDD-vs-MLN_Vehicle	MLN_TCDD	MLN	TCDD	MLN_Vehicle	MLN	Vehicle	Activated cDC2	REGULATION OF PROTEIN LOCALIZATION TO CHROMOSOME TELOMERIC REGION	GO:1904814	6/794	14/15653	0.428571	8.4489	6.44543	3.53403e-05	0.0016273	0.00143264	6	0	6	-1	1
MLN_TCDD-vs-MLN_Vehicle	MLN_TCDD	MLN	TCDD	MLN_Vehicle	MLN	Vehicle	Activated cDC2	POSITIVE REGULATION OF TELOMERASE RNA LOCALIZATION TO CAJAL BODY	GO:1904874	7/794	15/15653	0.466667	9.19992	7.34454	3.78595e-06	0.000263024	0.000231562	7	0	7	-1	1
MLN_TCDD-vs-MLN_Vehicle	MLN_TCDD	MLN	TCDD	MLN_Vehicle	MLN	Vehicle	Activated cDC2	PROTEIN LOCALIZATION TO NUCLEAR BODY	GO:1903405	6/794	12/15653	0.5	9.85705	7.09493	1.18709e-05	0.0006727	0.000592233	6	0	6	-1	1
MLN_TCDD-vs-MLN_Vehicle	MLN_TCDD	MLN	TCDD	MLN_Vehicle	MLN	Vehicle	Activated cDC2	PROTEIN LOCALIZATION TO NUCLEOPLASM	GO:1990173	7/794	14/15653	0.5	9.85705	7.66389	2.11166e-06	0.00015204	0.000133853	7	0	7	-1	1
MLN_TCDD-vs-MLN_Vehicle	MLN_TCDD	MLN	TCDD	MLN_Vehicle	MLN	Vehicle	Activated cDC2	REGULATION OF ESTABLISHMENT OF PROTEIN LOCALIZATION TO CHROMOSOME	GO:0070202	6/794	12/15653	0.5	9.85705	7.09493	1.18709e-05	0.0006727	0.000592233	6	0	6	-1	1
MLN_TCDD-vs-MLN_Vehicle	MLN_TCDD	MLN	TCDD	MLN_Vehicle	MLN	Vehicle	Activated cDC2	POSITIVE REGULATION OF ESTABLISHMENT OF PROTEIN LOCALIZATION TO TELOMERE	GO:1904851	6/794	10/15653	0.6	11.8285	7.91785	2.94577e-06	0.000208308	0.000183391	6	0	6	-1	1
MLN_CAIR-vs-MLN_Vehicle	MLN_CAIR	MLN	CAIR	MLN_Vehicle	MLN	Vehicle	CD8+ T cells	PROTEIN K48 LINKED UBIQUITINATION	GO:0070936	19/1250	67/15653	0.283582	3.55113	6.16476	7.20798e-07	9.97259e-05	8.8258e-05	19	0	19	-1	1
MLN_CAIR-vs-MLN_Vehicle	MLN_CAIR	MLN	CAIR	MLN_Vehicle	MLN	Vehicle	CD8+ T cells	RNA POLYADENYLATION	GO:0043631	14/1250	48/15653	0.291667	3.65237	5.4217	1.45044e-05	0.00111088	0.000983134	14	0	14	-1	1
MLN_CAIR-vs-MLN_Vehicle	MLN_CAIR	MLN	CAIR	MLN_Vehicle	MLN	Vehicle	CD8+ T cells	HISTONE H3 K9 METHYLATION	GO:0051567	12/1250	39/15653	0.307692	3.85305	5.2553	3.27066e-05	0.00203302	0.00179924	12	0	12	-1	1
MLN_CAIR-vs-MLN_Vehicle	MLN_CAIR	MLN	CAIR	MLN_Vehicle	MLN	Vehicle	CD8+ T cells	SISTER CHROMATID COHESION	GO:0007062	18/1250	57/15653	0.315789	3.95444	6.58294	2.37165e-07	5.62527e-05	4.9784e-05	18	0	18	-1	1
MLN_CAIR-vs-MLN_Vehicle	MLN_CAIR	MLN	CAIR	MLN_Vehicle	MLN	Vehicle	CD8+ T cells	NUCLEAR TRANSCRIBED MRNA POLY A TAIL SHORTENING	GO:0000289	9/1250	28/15653	0.321429	4.02506	4.71972	0.000219665	0.00819253	0.00725044	9	0	9	-1	1
MLN_CAIR-vs-MLN_Vehicle	MLN_CAIR	MLN	CAIR	MLN_Vehicle	MLN	Vehicle	CD8+ T cells	PHOSPHATIDYLINOSITOL DEPHOSPHORYLATION	GO:0046856	10/1250	30/15653	0.333333	4.17413	5.12645	6.93279e-05	0.00353985	0.00313279	10	0	10	-1	1
MLN_CAIR-vs-MLN_Vehicle	MLN_CAIR	MLN	CAIR	MLN_Vehicle	MLN	Vehicle	CD8+ T cells	STRESS GRANULE ASSEMBLY	GO:0034063	9/1250	27/15653	0.333333	4.17413	4.86291	0.00016034	0.00656703	0.00581186	9	0	9	-1	1
MLN_CAIR-vs-MLN_Vehicle	MLN_CAIR	MLN	CAIR	MLN_Vehicle	MLN	Vehicle	CD8+ T cells	MIRNA METABOLIC PROCESS	GO:0010586	9/1250	26/15653	0.346154	4.33468	5.01321	0.000114992	0.00548003	0.00484986	9	0	9	-1	1
MLN_CAIR-vs-MLN_Vehicle	MLN_CAIR	MLN	CAIR	MLN_Vehicle	MLN	Vehicle	CD8+ T cells	PROTEIN LOCALIZATION TO GOLGI APPARATUS	GO:0034067	10/1250	28/15653	0.357143	4.47229	5.41749	3.51008e-05	0.00205466	0.00181838	10	0	10	-1	1
MLN_CAIR-vs-MLN_Vehicle	MLN_CAIR	MLN	CAIR	MLN_Vehicle	MLN	Vehicle	CD8+ T cells	RECEPTOR CATABOLIC PROCESS	GO:0032801	10/1250	28/15653	0.357143	4.47229	5.41749	3.51008e-05	0.00205466	0.00181838	10	1	9	-0.8	0.9
MLN_CAIR-vs-MLN_Vehicle	MLN_CAIR	MLN	CAIR	MLN_Vehicle	MLN	Vehicle	CD8+ T cells	HISTONE MRNA METABOLIC PROCESS	GO:0008334	9/1250	24/15653	0.375	4.6959	5.33794	5.56989e-05	0.00306273	0.00271053	9	0	9	-1	1
MLN_CAIR-vs-MLN_Vehicle	MLN_CAIR	MLN	CAIR	MLN_Vehicle	MLN	Vehicle	CD8+ T cells	MITOTIC SISTER CHROMATID COHESION	GO:0007064	11/1250	28/15653	0.392857	4.91951	6.11526	4.84824e-06	0.000472593	0.000418248	11	0	11	-1	1
MLN_CAIR-vs-MLN_Vehicle	MLN_CAIR	MLN	CAIR	MLN_Vehicle	MLN	Vehicle	CD8+ T cells	PROTEIN DEMETHYLATION	GO:0006482	13/1250	33/15653	0.393939	4.93307	6.66287	6.3561e-07	9.73618e-05	8.61658e-05	13	0	13	-1	1
MLN_CAIR-vs-MLN_Vehicle	MLN_CAIR	MLN	CAIR	MLN_Vehicle	MLN	Vehicle	CD8+ T cells	P BODY ASSEMBLY	GO:0033962	9/1250	21/15653	0.428571	5.36674	5.89893	1.56007e-05	0.00115523	0.00102238	9	0	9	-1	1
MLN_CAIR-vs-MLN_Vehicle	MLN_CAIR	MLN	CAIR	MLN_Vehicle	MLN	Vehicle	CD8+ T cells	HISTONE LYSINE DEMETHYLATION	GO:0070076	12/1250	27/15653	0.444444	5.56551	6.99457	3.58123e-07	6.39995e-05	5.664e-05	12	0	12	-1	1
MLN_CAIR-vs-MLN_Vehicle	MLN_CAIR	MLN	CAIR	MLN_Vehicle	MLN	Vehicle	CD8+ T cells	GOLGI TO ENDOSOME TRANSPORT	GO:0006895	8/1250	17/15653	0.470588	5.89289	5.94622	2.04349e-05	0.00139799	0.00123723	8	0	8	-1	1
MLN_CAIR-vs-MLN_Vehicle	MLN_CAIR	MLN	CAIR	MLN_Vehicle	MLN	Vehicle	CD8+ T cells	REGULATION OF SISTER CHROMATID COHESION	GO:0007063	10/1250	21/15653	0.47619	5.96305	6.70447	1.58476e-06	0.000178869	0.0001583	10	0	10	-1	1
MLN_CAIR-vs-MLN_Vehicle	MLN_CAIR	MLN	CAIR	MLN_Vehicle	MLN	Vehicle	CD8+ T cells	NEGATIVE REGULATION OF T CELL MEDIATED CYTOTOXICITY	GO:0001915	6/1250	12/15653	0.5	6.2612	5.37102	0.000155433	0.00653579	0.00578422	6	1	5	-0.666667	0.833333
MLN_CAIR-vs-MLN_Vehicle	MLN_CAIR	MLN	CAIR	MLN_Vehicle	MLN	Vehicle	CD8+ T cells	HISTONE MRNA CATABOLIC PROCESS	GO:0071044	9/1250	15/15653	0.6	7.51344	7.43496	4.13078e-07	6.81419e-05	6.0306e-05	9	0	9	-1	1
MLN_CAIR-vs-MLN_Vehicle	MLN_CAIR	MLN	CAIR	MLN_Vehicle	MLN	Vehicle	CD8+ T cells	MAINTENANCE OF SISTER CHROMATID COHESION	GO:0034086	8/1250	12/15653	0.666667	8.34827	7.50165	5.98669e-07	9.50997e-05	8.41638e-05	8	0	8	-1	1
MLN_TCDD-vs-MLN_Vehicle	MLN_TCDD	MLN	TCDD	MLN_Vehicle	MLN	Vehicle	CD8+ T cells	REGULATION OF MYELOID CELL DIFFERENTIATION	GO:0045637	18/534	201/15653	0.0895522	2.62502	4.35771	0.000185824	0.00663918	0.00607438	18	1	17	-0.888889	0.944444
MLN_TCDD-vs-MLN_Vehicle	MLN_TCDD	MLN	TCDD	MLN_Vehicle	MLN	Vehicle	CD8+ T cells	DEFENSE RESPONSE TO SYMBIONT	GO:0140546	25/534	275/15653	0.0909091	2.66479	5.23445	8.57098e-06	0.000485738	0.000444415	25	2	23	-0.84	0.92
MLN_TCDD-vs-MLN_Vehicle	MLN_TCDD	MLN	TCDD	MLN_Vehicle	MLN	Vehicle	CD8+ T cells	POSITIVE REGULATION OF I KAPPAB KINASE NF KAPPAB SIGNALING	GO:0043123	17/534	185/15653	0.0918919	2.6936	4.35486	0.000204646	0.00723302	0.0066177	17	0	17	-1	1
MLN_TCDD-vs-MLN_Vehicle	MLN_TCDD	MLN	TCDD	MLN_Vehicle	MLN	Vehicle	CD8+ T cells	VIRAL GENOME REPLICATION	GO:0019079	14/534	123/15653	0.113821	3.33641	4.88888	7.76019e-05	0.00303664	0.0027783	14	1	13	-0.857143	0.928571
MLN_TCDD-vs-MLN_Vehicle	MLN_TCDD	MLN	TCDD	MLN_Vehicle	MLN	Vehicle	CD8+ T cells	REGULATION OF VIRAL PROCESS	GO:0050792	19/534	157/15653	0.121019	3.5474	6.02881	1.71029e-06	0.000112435	0.00010287	19	1	18	-0.894737	0.947368
MLN_TCDD-vs-MLN_Vehicle	MLN_TCDD	MLN	TCDD	MLN_Vehicle	MLN	Vehicle	CD8+ T cells	LEUKOCYTE MEDIATED CYTOTOXICITY	GO:0001909	15/534	122/15653	0.122951	3.60402	5.42649	1.73007e-05	0.000848768	0.000776561	15	1	14	-0.866667	0.933333
MLN_TCDD-vs-MLN_Vehicle	MLN_TCDD	MLN	TCDD	MLN_Vehicle	MLN	Vehicle	CD8+ T cells	ANTIGEN PROCESSING AND PRESENTATION	GO:0019882	13/534	95/15653	0.136842	4.01122	5.53249	1.97693e-05	0.000928312	0.000849338	13	0	13	-1	1
MLN_TCDD-vs-MLN_Vehicle	MLN_TCDD	MLN	TCDD	MLN_Vehicle	MLN	Vehicle	CD8+ T cells	NEGATIVE REGULATION OF VIRAL PROCESS	GO:0048525	13/534	92/15653	0.141304	4.14202	5.68038	1.38848e-05	0.000702145	0.000642412	13	0	13	-1	1
MLN_TCDD-vs-MLN_Vehicle	MLN_TCDD	MLN	TCDD	MLN_Vehicle	MLN	Vehicle	CD8+ T cells	PROTEIN LOCALIZATION TO ENDOPLASMIC RETICULUM	GO:0070972	10/534	65/15653	0.153846	4.50965	5.32868	6.49602e-05	0.0026361	0.00241184	10	0	10	-1	1
MLN_TCDD-vs-MLN_Vehicle	MLN_TCDD	MLN	TCDD	MLN_Vehicle	MLN	Vehicle	CD8+ T cells	ESTABLISHMENT OF PROTEIN LOCALIZATION TO ENDOPLASMIC RETICULUM	GO:0072599	7/534	38/15653	0.184211	5.39971	5.10316	0.00026009	0.00890538	0.00814779	7	0	7	-1	1
MLN_TCDD-vs-MLN_Vehicle	MLN_TCDD	MLN	TCDD	MLN_Vehicle	MLN	Vehicle	CD8+ T cells	ANTIGEN PROCESSING AND PRESENTATION OF PEPTIDE ANTIGEN	GO:0048002	11/534	55/15653	0.2	5.86255	6.78898	2.01493e-06	0.000126888	0.000116094	11	0	11	-1	1
MLN_TCDD-vs-MLN_Vehicle	MLN_TCDD	MLN	TCDD	MLN_Vehicle	MLN	Vehicle	CD8+ T cells	ANTIGEN PROCESSING AND PRESENTATION OF EXOGENOUS ANTIGEN	GO:0019884	9/534	38/15653	0.236842	6.94249	6.8926	3.94008e-06	0.000231269	0.000211594	9	0	9	-1	1
MLN_TCDD-vs-MLN_Vehicle	MLN_TCDD	MLN	TCDD	MLN_Vehicle	MLN	Vehicle	CD8+ T cells	ENDOPLASMIC RETICULUM CALCIUM ION HOMEOSTASIS	GO:0032469	6/534	25/15653	0.24	7.03506	5.67536	0.000156014	0.00569797	0.00521324	6	1	5	-0.666667	0.833333
MLN_TCDD-vs-MLN_Vehicle	MLN_TCDD	MLN	TCDD	MLN_Vehicle	MLN	Vehicle	CD8+ T cells	ANTIGEN PROCESSING AND PRESENTATION OF EXOGENOUS PEPTIDE ANTIGEN	GO:0002478	8/534	33/15653	0.242424	7.10612	6.59896	1.13742e-05	0.000612904	0.000560763	8	0	8	-1	1
MLN_TCDD-vs-MLN_Vehicle	MLN_TCDD	MLN	TCDD	MLN_Vehicle	MLN	Vehicle	CD8+ T cells	ANTIGEN PROCESSING AND PRESENTATION OF EXOGENOUS PEPTIDE ANTIGEN VIA MHC CLASS II	GO:0019886	6/534	22/15653	0.272727	7.99438	6.16966	7.17145e-05	0.00284007	0.00259846	6	0	6	-1	1
MLN_TCDD-vs-MLN_Vehicle	MLN_TCDD	MLN	TCDD	MLN_Vehicle	MLN	Vehicle	CD8+ T cells	ANTIGEN PROCESSING AND PRESENTATION OF ENDOGENOUS PEPTIDE ANTIGEN	GO:0002483	6/534	20/15653	0.3	8.79382	6.55448	3.94865e-05	0.00170779	0.00156251	6	0	6	-1	1
MLN_TCDD-vs-MLN_Vehicle	MLN_TCDD	MLN	TCDD	MLN_Vehicle	MLN	Vehicle	CD8+ T cells	ANTIGEN PROCESSING AND PRESENTATION OF ENDOGENOUS ANTIGEN	GO:0019883	7/534	23/15653	0.304348	8.92127	7.14452	7.87596e-06	0.00045418	0.000415542	7	0	7	-1	1
MLN_TCDD-vs-MLN_Vehicle	MLN_TCDD	MLN	TCDD	MLN_Vehicle	MLN	Vehicle	CD8+ T cells	RESPONSE TO INTERLEUKIN 7	GO:0098760	5/534	14/15653	0.357143	10.4688	6.66116	7.03016e-05	0.00281807	0.00257833	5	0	5	-1	1
MLN_TCDD-vs-MLN_Vehicle	MLN_TCDD	MLN	TCDD	MLN_Vehicle	MLN	Vehicle	CD8+ T cells	PEPTIDE ANTIGEN ASSEMBLY WITH MHC PROTEIN COMPLEX	GO:0002501	6/534	13/15653	0.461538	13.529	8.49302	2.14428e-06	0.000130523	0.000119419	6	0	6	-1	1
Colon_CAIR-vs-Colon_Vehicle	Colon_CAIR	Colon	CAIR	Colon_Vehicle	Colon	Vehicle	Plasma cells	RESPONSE TO ENDOPLASMIC RETICULUM STRESS	GO:0034976	18/271	251/15653	0.0717131	4.14216	6.66101	3.94112e-07	5.82055e-05	5.39052e-05	18	17	1	0.888889	0.0555556
Colon_CAIR-vs-Colon_Vehicle	Colon_CAIR	Colon	CAIR	Colon_Vehicle	Colon	Vehicle	Plasma cells	NEGATIVE REGULATION OF PROTEIN BINDING	GO:0032091	8/271	92/15653	0.0869565	5.02262	5.13627	0.000192958	0.00786137	0.00728057	8	8	0	1	0
Colon_CAIR-vs-Colon_Vehicle	Colon_CAIR	Colon	CAIR	Colon_Vehicle	Colon	Vehicle	Plasma cells	ANTIGEN PROCESSING AND PRESENTATION	GO:0019882	9/271	95/15653	0.0947368	5.47201	5.80298	3.92154e-05	0.00215502	0.00199581	9	9	0	1	0
Colon_CAIR-vs-Colon_Vehicle	Colon_CAIR	Colon	CAIR	Colon_Vehicle	Colon	Vehicle	Plasma cells	PROTEIN N LINKED GLYCOSYLATION	GO:0006487	7/271	66/15653	0.106061	6.12608	5.5391	0.000140513	0.00664065	0.00615004	7	6	1	0.714286	0.142857
Colon_CAIR-vs-Colon_Vehicle	Colon_CAIR	Colon	CAIR	Colon_Vehicle	Colon	Vehicle	Plasma cells	PROTEIN LOCALIZATION TO ENDOPLASMIC RETICULUM	GO:0070972	7/271	65/15653	0.107692	6.22032	5.59786	0.00012747	0.00614719	0.00569303	7	7	0	1	0
Colon_CAIR-vs-Colon_Vehicle	Colon_CAIR	Colon	CAIR	Colon_Vehicle	Colon	Vehicle	Plasma cells	ANTIGEN PROCESSING AND PRESENTATION OF PEPTIDE ANTIGEN	GO:0048002	7/271	55/15653	0.127273	7.35129	6.26285	4.30465e-05	0.0023118	0.002141	7	7	0	1	0
Colon_CAIR-vs-Colon_Vehicle	Colon_CAIR	Colon	CAIR	Colon_Vehicle	Colon	Vehicle	Plasma cells	ANTIGEN PROCESSING AND PRESENTATION OF PEPTIDE ANTIGEN VIA MHC CLASS I	GO:0002474	5/271	30/15653	0.166667	9.62669	6.27749	0.000149843	0.00694272	0.00642979	5	5	0	1	0
Colon_CAIR-vs-Colon_Vehicle	Colon_CAIR	Colon	CAIR	Colon_Vehicle	Colon	Vehicle	Plasma cells	PROTEIN EXIT FROM ENDOPLASMIC RETICULUM	GO:0032527	8/271	48/15653	0.166667	9.62669	7.94504	1.50791e-06	0.000154922	0.000143476	8	8	0	1	0
Colon_CAIR-vs-Colon_Vehicle	Colon_CAIR	Colon	CAIR	Colon_Vehicle	Colon	Vehicle	Plasma cells	ESTABLISHMENT OF PROTEIN LOCALIZATION TO ENDOPLASMIC RETICULUM	GO:0072599	7/271	38/15653	0.184211	10.64	7.897	3.44066e-06	0.000271009	0.000250987	7	7	0	1	0
Colon_CAIR-vs-Colon_Vehicle	Colon_CAIR	Colon	CAIR	Colon_Vehicle	Colon	Vehicle	Plasma cells	PEPTIDYL ASPARAGINE MODIFICATION	GO:0018196	5/271	24/15653	0.208333	12.0334	7.17978	4.86533e-05	0.0024993	0.00231465	5	4	1	0.6	0.2
Colon_CAIR-vs-Colon_Vehicle	Colon_CAIR	Colon	CAIR	Colon_Vehicle	Colon	Vehicle	Plasma cells	ENDOPLASMIC RETICULUM TO CYTOSOL TRANSPORT	GO:1903513	6/271	28/15653	0.214286	12.3772	7.99773	6.96867e-06	0.000514592	0.000476574	6	6	0	1	0
Colon_CAIR-vs-Colon_Vehicle	Colon_CAIR	Colon	CAIR	Colon_Vehicle	Colon	Vehicle	Plasma cells	PROTEIN FOLDING IN ENDOPLASMIC RETICULUM	GO:0034975	4/271	12/15653	0.333333	19.2534	8.39585	3.89889e-05	0.00215502	0.00199581	4	4	0	1	0
Colon_CAIR-vs-Colon_Vehicle	Colon_CAIR	Colon	CAIR	Colon_Vehicle	Colon	Vehicle	Plasma cells	SIGNAL PEPTIDE PROCESSING	GO:0006465	4/271	11/15653	0.363636	21.0037	8.80894	2.63509e-05	0.0017039	0.00157801	4	4	0	1	0
Colon_CAIR-vs-Colon_Vehicle	Colon_CAIR	Colon	CAIR	Colon_Vehicle	Colon	Vehicle	Plasma cells	PEPTIDE ANTIGEN ASSEMBLY WITH MHC PROTEIN COMPLEX	GO:0002501	5/271	13/15653	0.384615	22.2154	10.1571	1.72224e-06	0.000169569	0.000157041	5	5	0	1	0
Colon_TCDD-vs-Colon_Vehicle	Colon_TCDD	Colon	TCDD	Colon_Vehicle	Colon	Vehicle	Plasma cells	POSITIVE REGULATION OF GTPASE ACTIVITY	GO:0043547	24/606	250/15653	0.096	2.47968	4.73295	4.08957e-05	0.00596291	0.00522869	24	24	0	1	0
Colon_TCDD-vs-Colon_Vehicle	Colon_TCDD	Colon	TCDD	Colon_Vehicle	Colon	Vehicle	Plasma cells	ACTIN FILAMENT ORGANIZATION	GO:0007015	43/606	440/15653	0.0977273	2.5243	6.50857	2.35505e-08	4.46399e-05	3.91434e-05	43	41	2	0.906977	0.0465116
Colon_TCDD-vs-Colon_Vehicle	Colon_TCDD	Colon	TCDD	Colon_Vehicle	Colon	Vehicle	Plasma cells	REGULATION OF CELL SUBSTRATE ADHESION	GO:0010810	22/606	209/15653	0.105263	2.71895	5.02057	2.08383e-05	0.00406344	0.00356311	22	21	1	0.909091	0.0454545
Colon_TCDD-vs-Colon_Vehicle	Colon_TCDD	Colon	TCDD	Colon_Vehicle	Colon	Vehicle	Plasma cells	REGULATION OF CHROMOSOME ORGANIZATION	GO:0033044	22/606	209/15653	0.105263	2.71895	5.02057	2.08383e-05	0.00406344	0.00356311	22	22	0	1	0
Colon_TCDD-vs-Colon_Vehicle	Colon_TCDD	Colon	TCDD	Colon_Vehicle	Colon	Vehicle	Plasma cells	RESPONSE TO ENDOPLASMIC RETICULUM STRESS	GO:0034976	28/606	251/15653	0.111554	2.88144	6.03024	4.98822e-07	0.000630345	0.00055273	28	27	1	0.928571	0.0357143
Colon_TCDD-vs-Colon_Vehicle	Colon_TCDD	Colon	TCDD	Colon_Vehicle	Colon	Vehicle	Plasma cells	ERAD PATHWAY	GO:0036503	14/606	107/15653	0.130841	3.37963	4.95665	6.4268e-05	0.0076362	0.00669594	14	14	0	1	0
Colon_TCDD-vs-Colon_Vehicle	Colon_TCDD	Colon	TCDD	Colon_Vehicle	Colon	Vehicle	Plasma cells	REGULATION OF CELL MATRIX ADHESION	GO:0001952	16/606	118/15653	0.135593	3.50238	5.47563	1.24492e-05	0.00406344	0.00356311	16	15	1	0.875	0.0625
Colon_TCDD-vs-Colon_Vehicle	Colon_TCDD	Colon	TCDD	Colon_Vehicle	Colon	Vehicle	Plasma cells	MUSCLE HYPERTROPHY	GO:0014896	12/606	82/15653	0.146341	3.78	5.06513	7.06528e-05	0.0081165	0.00711711	12	11	1	0.833333	0.0833333
Colon_TCDD-vs-Colon_Vehicle	Colon_TCDD	Colon	TCDD	Colon_Vehicle	Colon	Vehicle	Plasma cells	AMYLOID PRECURSOR PROTEIN METABOLIC PROCESS	GO:0042982	11/606	72/15653	0.152778	3.94626	5.02846	9.43957e-05	0.00994039	0.00871642	11	11	0	1	0
Colon_TCDD-vs-Colon_Vehicle	Colon_TCDD	Colon	TCDD	Colon_Vehicle	Colon	Vehicle	Plasma cells	UBIQUITIN DEPENDENT ERAD PATHWAY	GO:0030433	13/606	84/15653	0.154762	3.99751	5.52797	1.92918e-05	0.00406344	0.00356311	13	13	0	1	0
Colon_TCDD-vs-Colon_Vehicle	Colon_TCDD	Colon	TCDD	Colon_Vehicle	Colon	Vehicle	Plasma cells	REGULATION OF CELL SUBSTRATE JUNCTION ORGANIZATION	GO:0150116	11/606	68/15653	0.161765	4.17839	5.27114	5.50769e-05	0.00745701	0.00653882	11	10	1	0.818182	0.0909091
Colon_TCDD-vs-Colon_Vehicle	Colon_TCDD	Colon	TCDD	Colon_Vehicle	Colon	Vehicle	Plasma cells	PROTEIN LOCALIZATION TO ENDOPLASMIC RETICULUM	GO:0070972	11/606	65/15653	0.169231	4.37124	5.46571	3.57197e-05	0.00556225	0.00487736	11	11	0	1	0
Colon_TCDD-vs-Colon_Vehicle	Colon_TCDD	Colon	TCDD	Colon_Vehicle	Colon	Vehicle	Plasma cells	SISTER CHROMATID COHESION	GO:0007062	11/606	57/15653	0.192982	4.98474	6.04822	9.74912e-06	0.00369589	0.00324081	11	11	0	1	0
Colon_TCDD-vs-Colon_Vehicle	Colon_TCDD	Colon	TCDD	Colon_Vehicle	Colon	Vehicle	Plasma cells	REGULATION OF PHOSPHOPROTEIN PHOSPHATASE ACTIVITY	GO:0043666	11/606	54/15653	0.203704	5.26167	6.29542	5.62006e-06	0.00236729	0.00207581	11	11	0	1	0
Colon_TCDD-vs-Colon_Vehicle	Colon_TCDD	Colon	TCDD	Colon_Vehicle	Colon	Vehicle	Plasma cells	ESTABLISHMENT OF PROTEIN LOCALIZATION TO ENDOPLASMIC RETICULUM	GO:0072599	8/606	38/15653	0.210526	5.4379	5.49661	8.41999e-05	0.00912005	0.00799709	8	8	0	1	0
Colon_TCDD-vs-Colon_Vehicle	Colon_TCDD	Colon	TCDD	Colon_Vehicle	Colon	Vehicle	Plasma cells	MITOTIC SISTER CHROMATID COHESION	GO:0007064	7/606	28/15653	0.25	6.45751	5.80042	7.32571e-05	0.00816817	0.00716241	7	7	0	1	0
Colon_TCDD-vs-Colon_Vehicle	Colon_TCDD	Colon	TCDD	Colon_Vehicle	Colon	Vehicle	Plasma cells	N GLYCAN PROCESSING	GO:0006491	6/606	19/15653	0.315789	8.15685	6.26412	5.78697e-05	0.00756497	0.00663349	6	6	0	1	0
Colon_TCDD-vs-Colon_Vehicle	Colon_TCDD	Colon	TCDD	Colon_Vehicle	Colon	Vehicle	Plasma cells	MAINTENANCE OF SISTER CHROMATID COHESION	GO:0034086	5/606	12/15653	0.416667	10.7625	6.78916	5.40223e-05	0.00745701	0.00653882	5	5	0	1	0
Colon_TCDD-vs-Colon_Vehicle	Colon_TCDD	Colon	TCDD	Colon_Vehicle	Colon	Vehicle	Plasma cells	CONNECTIVE TISSUE REPLACEMENT	GO:0097709	5/606	10/15653	0.5	12.915	7.56364	1.83384e-05	0.00406344	0.00356311	5	5	0	1	0
Colon_TCDD-vs-Colon_Vehicle	Colon_TCDD	Colon	TCDD	Colon_Vehicle	Colon	Vehicle	Plasma cells	PROTEIN FOLDING IN ENDOPLASMIC RETICULUM	GO:0034975	6/606	12/15653	0.5	12.915	8.28608	2.48666e-06	0.00157115	0.0013777	6	6	0	1	0
Colon_TCDD-vs-Colon_Vehicle	Colon_TCDD	Colon	TCDD	Colon_Vehicle	Colon	Vehicle	T cells	LYMPHOCYTE MEDIATED IMMUNITY	GO:0002449	8/70	375/15653	0.0213333	4.77044	4.95316	0.000260144	0.00965049	0.0085419	8	3	5	-0.25	0.625
Colon_TCDD-vs-Colon_Vehicle	Colon_TCDD	Colon	TCDD	Colon_Vehicle	Colon	Vehicle	T cells	POSITIVE REGULATION OF CELL ACTIVATION	GO:0050867	10/70	448/15653	0.0223214	4.99139	5.74485	2.8462e-05	0.00121227	0.00107301	10	5	5	0	0.5
Colon_TCDD-vs-Colon_Vehicle	Colon_TCDD	Colon	TCDD	Colon_Vehicle	Colon	Vehicle	T cells	HUMORAL IMMUNE RESPONSE	GO:0006959	8/70	340/15653	0.0235294	5.26151	5.32453	0.000133407	0.00511395	0.00452649	8	3	5	-0.25	0.625
Colon_TCDD-vs-Colon_Vehicle	Colon_TCDD	Colon	TCDD	Colon_Vehicle	Colon	Vehicle	T cells	IMMUNE RESPONSE REGULATING SIGNALING PATHWAY	GO:0002764	12/70	490/15653	0.0244898	5.47627	6.7473	1.5805e-06	9.0879e-05	8.04393e-05	12	8	4	0.333333	0.333333
Colon_TCDD-vs-Colon_Vehicle	Colon_TCDD	Colon	TCDD	Colon_Vehicle	Colon	Vehicle	T cells	B CELL ACTIVATION	GO:0042113	9/70	355/15653	0.0253521	5.66909	5.964	2.75655e-05	0.00121227	0.00107301	9	4	5	-0.111111	0.555556
Colon_TCDD-vs-Colon_Vehicle	Colon_TCDD	Colon	TCDD	Colon_Vehicle	Colon	Vehicle	T cells	ACTIVATION OF IMMUNE RESPONSE	GO:0002253	11/70	387/15653	0.0284238	6.35596	7.15054	1.07057e-06	6.95077e-05	6.15231e-05	11	7	4	0.272727	0.363636
Colon_TCDD-vs-Colon_Vehicle	Colon_TCDD	Colon	TCDD	Colon_Vehicle	Colon	Vehicle	T cells	IMMUNE RESPONSE REGULATING CELL SURFACE RECEPTOR SIGNALING PATHWAY	GO:0002768	11/70	335/15653	0.0328358	7.34256	7.86492	2.56816e-07	2.13315e-05	1.88811e-05	11	7	4	0.272727	0.363636
Colon_TCDD-vs-Colon_Vehicle	Colon_TCDD	Colon	TCDD	Colon_Vehicle	Colon	Vehicle	T cells	B CELL MEDIATED IMMUNITY	GO:0019724	8/70	236/15653	0.0338983	7.58015	6.82653	1.00081e-05	0.000500405	0.000442921	8	3	5	-0.25	0.625
Colon_TCDD-vs-Colon_Vehicle	Colon_TCDD	Colon	TCDD	Colon_Vehicle	Colon	Vehicle	T cells	REGULATION OF B CELL ACTIVATION	GO:0050864	8/70	223/15653	0.0358744	8.02204	7.0785	6.61284e-06	0.000345671	0.000305963	8	3	5	-0.25	0.625
Colon_TCDD-vs-Colon_Vehicle	Colon_TCDD	Colon	TCDD	Colon_Vehicle	Colon	Vehicle	T cells	ANTIGEN RECEPTOR MEDIATED SIGNALING PATHWAY	GO:0050851	11/70	255/15653	0.0431373	9.64611	9.32968	1.60179e-08	2.30257e-06	2.03806e-06	11	7	4	0.272727	0.363636
Colon_TCDD-vs-Colon_Vehicle	Colon_TCDD	Colon	TCDD	Colon_Vehicle	Colon	Vehicle	T cells	POSITIVE REGULATION OF B CELL ACTIVATION	GO:0050871	8/70	175/15653	0.0457143	10.2224	8.22266	1.08795e-06	6.95077e-05	6.15231e-05	8	3	5	-0.25	0.625
Colon_TCDD-vs-Colon_Vehicle	Colon_TCDD	Colon	TCDD	Colon_Vehicle	Colon	Vehicle	T cells	T CELL RECEPTOR SIGNALING PATHWAY	GO:0050852	7/70	117/15653	0.0598291	13.3786	9.0075	8.83894e-07	6.35299e-05	5.6232e-05	7	7	0	1	0
Colon_TCDD-vs-Colon_Vehicle	Colon_TCDD	Colon	TCDD	Colon_Vehicle	Colon	Vehicle	T cells	T CELL DIFFERENTIATION IN THYMUS	GO:0033077	5/70	78/15653	0.0641026	14.3342	7.91244	2.53586e-05	0.0011665	0.0010325	5	4	1	0.6	0.2
Colon_TCDD-vs-Colon_Vehicle	Colon_TCDD	Colon	TCDD	Colon_Vehicle	Colon	Vehicle	T cells	T CELL SELECTION	GO:0045058	5/70	49/15653	0.102041	22.8178	10.2518	2.53217e-06	0.000138666	0.000122737	5	4	1	0.6	0.2
Colon_TCDD-vs-Colon_Vehicle	Colon_TCDD	Colon	TCDD	Colon_Vehicle	Colon	Vehicle	T cells	POSITIVE T CELL SELECTION	GO:0043368	4/70	36/15653	0.111111	24.846	9.60013	1.9389e-05	0.000929055	0.000822331	4	3	1	0.5	0.25
Colon_TCDD-vs-Colon_Vehicle	Colon_TCDD	Colon	TCDD	Colon_Vehicle	Colon	Vehicle	T cells	THYMIC T CELL SELECTION	GO:0045061	5/70	22/15653	0.227273	50.8214	15.6727	3.83963e-08	4.90619e-06	4.3426e-06	5	4	1	0.6	0.2
Colon_TCDD-vs-Colon_Vehicle	Colon_TCDD	Colon	TCDD	Colon_Vehicle	Colon	Vehicle	T cells	POSITIVE THYMIC T CELL SELECTION	GO:0045059	4/70	14/15653	0.285714	63.8898	15.7779	3.5487e-07	2.72067e-05	2.40813e-05	4	3	1	0.5	0.25
Colon_TCDD-vs-Colon_Vehicle	Colon_TCDD	Colon	TCDD	Colon_Vehicle	Colon	Vehicle	T cells	NEGATIVE T CELL SELECTION	GO:0043383	4/70	12/15653	0.333333	74.5381	17.0797	1.76674e-07	1.69313e-05	1.49863e-05	4	3	1	0.5	0.25
Colon_CAIR-vs-Colon_Vehicle	Colon_CAIR	Colon	CAIR	Colon_Vehicle	Colon	Vehicle	Macrophages	POSITIVE REGULATION OF T CELL MEDIATED CYTOTOXICITY	GO:0001916	4/134	29/15653	0.137931	16.1122	7.56896	0.000103291	0.00396674	0.00313974	4	4	0	1	0
Colon_CAIR-vs-Colon_Vehicle	Colon_CAIR	Colon	CAIR	Colon_Vehicle	Colon	Vehicle	Macrophages	ANTIGEN PROCESSING AND PRESENTATION	GO:0019882	16/134	95/15653	0.168421	19.6738	16.9638	1.03648e-16	4.53771e-14	3.59167e-14	16	16	0	1	0
Colon_CAIR-vs-Colon_Vehicle	Colon_CAIR	Colon	CAIR	Colon_Vehicle	Colon	Vehicle	Macrophages	CELLULAR RESPONSE TO THYROID HORMONE STIMULUS	GO:0097067	3/134	17/15653	0.176471	20.6141	7.51859	0.00038206	0.00909054	0.00719532	3	3	0	1	0
Colon_CAIR-vs-Colon_Vehicle	Colon_CAIR	Colon	CAIR	Colon_Vehicle	Colon	Vehicle	Macrophages	REGULATION OF RESPIRATORY BURST	GO:0060263	3/134	17/15653	0.176471	20.6141	7.51859	0.00038206	0.00909054	0.00719532	3	2	1	0.333333	0.333333
Colon_CAIR-vs-Colon_Vehicle	Colon_CAIR	Colon	CAIR	Colon_Vehicle	Colon	Vehicle	Macrophages	CHAPERONE MEDIATED AUTOPHAGY	GO:0061684	3/134	16/15653	0.1875	21.9025	7.77298	0.000316616	0.00827697	0.00655136	3	3	0	1	0
Colon_CAIR-vs-Colon_Vehicle	Colon_CAIR	Colon	CAIR	Colon_Vehicle	Colon	Vehicle	Macrophages	IMMUNOLOGICAL SYNAPSE FORMATION	GO:0001771	3/134	15/15653	0.2	23.3627	8.05164	0.000258868	0.00717294	0.00567751	3	2	1	0.333333	0.333333
Colon_CAIR-vs-Colon_Vehicle	Colon_CAIR	Colon	CAIR	Colon_Vehicle	Colon	Vehicle	Macrophages	DENDRITIC CELL ANTIGEN PROCESSING AND PRESENTATION	GO:0002468	3/134	14/15653	0.214286	25.0314	8.35882	0.000208398	0.00616462	0.00487941	3	3	0	1	0
Colon_CAIR-vs-Colon_Vehicle	Colon_CAIR	Colon	CAIR	Colon_Vehicle	Colon	Vehicle	Macrophages	POSITIVE REGULATION OF MACROPHAGE CYTOKINE PRODUCTION	GO:0060907	3/134	14/15653	0.214286	25.0314	8.35882	0.000208398	0.00616462	0.00487941	3	3	0	1	0
Colon_CAIR-vs-Colon_Vehicle	Colon_CAIR	Colon	CAIR	Colon_Vehicle	Colon	Vehicle	Macrophages	ANTIGEN PROCESSING AND PRESENTATION OF PEPTIDE ANTIGEN VIA MHC CLASS I	GO:0002474	7/134	30/15653	0.233333	27.2565	13.3758	4.97195e-09	8.372e-07	6.62659e-07	7	7	0	1	0
Colon_CAIR-vs-Colon_Vehicle	Colon_CAIR	Colon	CAIR	Colon_Vehicle	Colon	Vehicle	Macrophages	REGULATION OF DENDRITIC CELL DIFFERENTIATION	GO:2001198	4/134	17/15653	0.235294	27.4855	10.1526	1.12088e-05	0.000663138	0.000524885	4	4	0	1	0
Colon_CAIR-vs-Colon_Vehicle	Colon_CAIR	Colon	CAIR	Colon_Vehicle	Colon	Vehicle	Macrophages	ANTIGEN PROCESSING AND PRESENTATION OF ENDOGENOUS PEPTIDE ANTIGEN	GO:0002483	5/134	20/15653	0.25	29.2034	11.7274	5.96508e-07	6.52878e-05	5.16764e-05	5	5	0	1	0
Colon_CAIR-vs-Colon_Vehicle	Colon_CAIR	Colon	CAIR	Colon_Vehicle	Colon	Vehicle	Macrophages	REGULATION OF UNSATURATED FATTY ACID BIOSYNTHETIC PROCESS	GO:2001279	3/134	12/15653	0.25	29.2034	9.08165	0.000127545	0.00466991	0.00369632	3	3	0	1	0
Colon_CAIR-vs-Colon_Vehicle	Colon_CAIR	Colon	CAIR	Colon_Vehicle	Colon	Vehicle	Macrophages	ANTIGEN PROCESSING AND PRESENTATION OF ENDOGENOUS ANTIGEN	GO:0019883	6/134	23/15653	0.26087	30.4731	13.1436	3.15026e-08	4.59728e-06	3.63883e-06	6	6	0	1	0
Colon_CAIR-vs-Colon_Vehicle	Colon_CAIR	Colon	CAIR	Colon_Vehicle	Colon	Vehicle	Macrophages	ANTIGEN PROCESSING AND PRESENTATION OF PEPTIDE ANTIGEN	GO:0048002	15/134	55/15653	0.272727	31.8582	21.3021	3.87539e-19	4.24162e-16	3.35732e-16	15	15	0	1	0
Colon_CAIR-vs-Colon_Vehicle	Colon_CAIR	Colon	CAIR	Colon_Vehicle	Colon	Vehicle	Macrophages	T CELL MEDIATED IMMUNE RESPONSE TO TUMOR CELL	GO:0002424	3/134	10/15653	0.3	35.044	10.0066	7.04495e-05	0.0029097	0.00230308	3	2	1	0.333333	0.333333
Colon_CAIR-vs-Colon_Vehicle	Colon_CAIR	Colon	CAIR	Colon_Vehicle	Colon	Vehicle	Macrophages	ANTIGEN PROCESSING AND PRESENTATION OF EXOGENOUS ANTIGEN	GO:0019884	12/134	38/15653	0.315789	36.8885	20.5817	2.1017e-16	7.07382e-14	5.59905e-14	12	12	0	1	0
Colon_CAIR-vs-Colon_Vehicle	Colon_CAIR	Colon	CAIR	Colon_Vehicle	Colon	Vehicle	Macrophages	ANTIGEN PROCESSING AND PRESENTATION OF EXOGENOUS PEPTIDE ANTIGEN	GO:0002478	12/134	33/15653	0.363636	42.4776	22.1634	2.85567e-17	1.56276e-14	1.23696e-14	12	12	0	1	0
Colon_CAIR-vs-Colon_Vehicle	Colon_CAIR	Colon	CAIR	Colon_Vehicle	Colon	Vehicle	Macrophages	ANTIGEN PROCESSING AND PRESENTATION OF PEPTIDE OR POLYSACCHARIDE ANTIGEN VIA MHC CLASS II	GO:0002504	11/134	28/15653	0.392857	45.891	22.0919	2.26207e-16	7.07382e-14	5.59905e-14	11	11	0	1	0
Colon_CAIR-vs-Colon_Vehicle	Colon_CAIR	Colon	CAIR	Colon_Vehicle	Colon	Vehicle	Macrophages	ANTIGEN PROCESSING AND PRESENTATION OF EXOGENOUS PEPTIDE ANTIGEN VIA MHC CLASS II	GO:0019886	11/134	22/15653	0.5	58.4067	25.0372	7.76064e-18	5.66268e-15	4.48211e-15	11	11	0	1	0
Colon_CAIR-vs-Colon_Vehicle	Colon_CAIR	Colon	CAIR	Colon_Vehicle	Colon	Vehicle	Macrophages	PEPTIDE ANTIGEN ASSEMBLY WITH MHC PROTEIN COMPLEX	GO:0002501	7/134	13/15653	0.538462	62.8995	20.7466	4.73032e-12	1.29433e-09	1.02449e-09	7	7	0	1	0
Colon_TCDD-vs-Colon_Vehicle	Colon_TCDD	Colon	TCDD	Colon_Vehicle	Colon	Vehicle	Macrophages	ESTABLISHMENT OF ENDOTHELIAL BARRIER	GO:0061028	10/745	53/15653	0.188679	3.96429	4.83225	0.000170371	0.00831493	0.00695918	10	10	0	1	0
Colon_TCDD-vs-Colon_Vehicle	Colon_TCDD	Colon	TCDD	Colon_Vehicle	Colon	Vehicle	Macrophages	PROTEIN K48 LINKED UBIQUITINATION	GO:0070936	13/745	67/15653	0.19403	4.07671	5.6417	1.3571e-05	0.00265702	0.00222379	13	13	0	1	0
Colon_TCDD-vs-Colon_Vehicle	Colon_TCDD	Colon	TCDD	Colon_Vehicle	Colon	Vehicle	Macrophages	REGULATION OF ERYTHROCYTE DIFFERENTIATION	GO:0045646	10/745	44/15653	0.227273	4.77517	5.60568	3.19357e-05	0.0041228	0.00345058	10	8	2	0.6	0.2
Colon_TCDD-vs-Colon_Vehicle	Colon_TCDD	Colon	TCDD	Colon_Vehicle	Colon	Vehicle	Macrophages	ANTIGEN PROCESSING AND PRESENTATION OF EXOGENOUS ANTIGEN	GO:0019884	9/745	38/15653	0.236842	4.97623	5.48587	5.60449e-05	0.00494208	0.00413628	9	9	0	1	0
Colon_TCDD-vs-Colon_Vehicle	Colon_TCDD	Colon	TCDD	Colon_Vehicle	Colon	Vehicle	Macrophages	REGULATION OF PHOSPHOPROTEIN PHOSPHATASE ACTIVITY	GO:0043666	13/745	54/15653	0.240741	5.05814	6.67773	1.05011e-06	0.000391105	0.000327336	13	13	0	1	0
Colon_TCDD-vs-Colon_Vehicle	Colon_TCDD	Colon	TCDD	Colon_Vehicle	Colon	Vehicle	Macrophages	ANTIGEN PROCESSING AND PRESENTATION OF EXOGENOUS PEPTIDE ANTIGEN	GO:0002478	8/745	33/15653	0.242424	5.09351	5.26218	0.000121878	0.00706915	0.00591652	8	8	0	1	0
Colon_TCDD-vs-Colon_Vehicle	Colon_TCDD	Colon	TCDD	Colon_Vehicle	Colon	Vehicle	Macrophages	NEGATIVE REGULATION OF PROTEIN DEPHOSPHORYLATION	GO:0035308	8/745	33/15653	0.242424	5.09351	5.26218	0.000121878	0.00706915	0.00591652	8	8	0	1	0
Colon_TCDD-vs-Colon_Vehicle	Colon_TCDD	Colon	TCDD	Colon_Vehicle	Colon	Vehicle	Macrophages	CORTICAL ACTIN CYTOSKELETON ORGANIZATION	GO:0030866	10/745	40/15653	0.25	5.25268	6.0201	1.29658e-05	0.00265702	0.00222379	10	10	0	1	0
Colon_TCDD-vs-Colon_Vehicle	Colon_TCDD	Colon	TCDD	Colon_Vehicle	Colon	Vehicle	Macrophages	PROTEIN LOCALIZATION TO CHROMATIN	GO:0071168	8/745	32/15653	0.25	5.25268	5.38316	9.63124e-05	0.00664556	0.005562	8	7	1	0.75	0.125
Colon_TCDD-vs-Colon_Vehicle	Colon_TCDD	Colon	TCDD	Colon_Vehicle	Colon	Vehicle	Macrophages	MICROTUBULE ANCHORING	GO:0034453	7/745	27/15653	0.259259	5.44723	5.17012	0.000206961	0.0096309	0.00806058	7	7	0	1	0
Colon_TCDD-vs-Colon_Vehicle	Colon_TCDD	Colon	TCDD	Colon_Vehicle	Colon	Vehicle	Macrophages	POSITIVE REGULATION OF MUSCLE HYPERTROPHY	GO:0014742	7/745	27/15653	0.259259	5.44723	5.17012	0.000206961	0.0096309	0.00806058	7	7	0	1	0
Colon_TCDD-vs-Colon_Vehicle	Colon_TCDD	Colon	TCDD	Colon_Vehicle	Colon	Vehicle	Macrophages	FC GAMMA RECEPTOR SIGNALING PATHWAY	GO:0038094	8/745	30/15653	0.266667	5.60286	5.64105	5.83187e-05	0.00494208	0.00413628	8	8	0	1	0
Colon_TCDD-vs-Colon_Vehicle	Colon_TCDD	Colon	TCDD	Colon_Vehicle	Colon	Vehicle	Macrophages	NEGATIVE REGULATION OF CELL JUNCTION ASSEMBLY	GO:1901889	8/745	30/15653	0.266667	5.60286	5.64105	5.83187e-05	0.00494208	0.00413628	8	8	0	1	0
Colon_TCDD-vs-Colon_Vehicle	Colon_TCDD	Colon	TCDD	Colon_Vehicle	Colon	Vehicle	Macrophages	INNATE IMMUNE RESPONSE ACTIVATING SIGNAL TRANSDUCTION	GO:0002758	8/745	29/15653	0.275862	5.79607	5.77885	4.46144e-05	0.00494208	0.00413628	8	8	0	1	0
Colon_TCDD-vs-Colon_Vehicle	Colon_TCDD	Colon	TCDD	Colon_Vehicle	Colon	Vehicle	Macrophages	NEGATIVE REGULATION OF PHOSPHOPROTEIN PHOSPHATASE ACTIVITY	GO:0032515	7/745	25/15653	0.28	5.88301	5.46209	0.000121752	0.00706915	0.00591652	7	7	0	1	0
Colon_TCDD-vs-Colon_Vehicle	Colon_TCDD	Colon	TCDD	Colon_Vehicle	Colon	Vehicle	Macrophages	PROTEIN LOCALIZATION TO ENDOSOME	GO:0036010	7/745	23/15653	0.304348	6.39457	5.78755	6.74909e-05	0.00529605	0.00443253	7	7	0	1	0
Colon_TCDD-vs-Colon_Vehicle	Colon_TCDD	Colon	TCDD	Colon_Vehicle	Colon	Vehicle	Macrophages	RESPONSE TO LECTIN	GO:1990840	7/745	22/15653	0.318182	6.68523	5.96513	4.89503e-05	0.00494208	0.00413628	7	7	0	1	0
Colon_TCDD-vs-Colon_Vehicle	Colon_TCDD	Colon	TCDD	Colon_Vehicle	Colon	Vehicle	Macrophages	REGULATION OF ENDOTHELIAL CELL DEVELOPMENT	GO:1901550	6/745	18/15653	0.333333	7.00358	5.69706	0.000129221	0.00728371	0.0060961	6	6	0	1	0
Colon_TCDD-vs-Colon_Vehicle	Colon_TCDD	Colon	TCDD	Colon_Vehicle	Colon	Vehicle	Macrophages	REGULATION OF PROTEIN LOCALIZATION TO ENDOSOME	GO:1905666	5/745	12/15653	0.416667	8.75447	6.00709	0.000144261	0.00758201	0.00634576	5	5	0	1	0
Colon_TCDD-vs-Colon_Vehicle	Colon_TCDD	Colon	TCDD	Colon_Vehicle	Colon	Vehicle	Macrophages	PROTEIN LOCALIZATION TO EARLY ENDOSOME	GO:1902946	5/745	10/15653	0.5	10.5054	6.72144	4.97192e-05	0.00494208	0.00413628	5	5	0	1	0
Colon_CAIR-vs-Colon_Vehicle	Colon_CAIR	Colon	CAIR	Colon_Vehicle	Colon	Vehicle	cDC2	B CELL ACTIVATION	GO:0042113	15/192	355/15653	0.0422535	3.44476	5.19219	3.29829e-05	0.00280312	0.00253685	15	8	7	0.0666667	0.466667
Colon_CAIR-vs-Colon_Vehicle	Colon_CAIR	Colon	CAIR	Colon_Vehicle	Colon	Vehicle	cDC2	ANTIGEN PROCESSING AND PRESENTATION	GO:0019882	9/192	95/15653	0.0947368	7.72352	7.32484	2.46798e-06	0.000345363	0.000312557	9	8	1	0.777778	0.111111
Colon_CAIR-vs-Colon_Vehicle	Colon_CAIR	Colon	CAIR	Colon_Vehicle	Colon	Vehicle	cDC2	ANTIGEN PROCESSING AND PRESENTATION OF PEPTIDE ANTIGEN	GO:0048002	7/192	55/15653	0.127273	10.376	7.76217	4.61945e-06	0.000544366	0.000492656	7	7	0	1	0
Colon_CAIR-vs-Colon_Vehicle	Colon_CAIR	Colon	CAIR	Colon_Vehicle	Colon	Vehicle	cDC2	ANTIGEN PROCESSING AND PRESENTATION OF EXOGENOUS ANTIGEN	GO:0019884	6/192	38/15653	0.157895	12.8725	8.16547	6.27235e-06	0.000668752	0.000605227	6	6	0	1	0
Colon_CAIR-vs-Colon_Vehicle	Colon_CAIR	Colon	CAIR	Colon_Vehicle	Colon	Vehicle	cDC2	ANTIGEN PROCESSING AND PRESENTATION OF PEPTIDE OR POLYSACCHARIDE ANTIGEN VIA MHC CLASS II	GO:0002504	5/192	28/15653	0.178571	14.5582	8.00181	2.05945e-05	0.00200483	0.00181439	5	5	0	1	0
Colon_CAIR-vs-Colon_Vehicle	Colon_CAIR	Colon	CAIR	Colon_Vehicle	Colon	Vehicle	cDC2	ANTIGEN PROCESSING AND PRESENTATION OF EXOGENOUS PEPTIDE ANTIGEN	GO:0002478	6/192	33/15653	0.181818	14.8229	8.85794	2.64799e-06	0.000348756	0.000315627	6	6	0	1	0
Colon_CAIR-vs-Colon_Vehicle	Colon_CAIR	Colon	CAIR	Colon_Vehicle	Colon	Vehicle	cDC2	POSITIVE REGULATION OF MRNA SPLICING VIA SPLICEOSOME	GO:0048026	4/192	22/15653	0.181818	14.8229	7.22993	0.000134982	0.00863499	0.00781475	4	4	0	1	0
Colon_CAIR-vs-Colon_Vehicle	Colon_CAIR	Colon	CAIR	Colon_Vehicle	Colon	Vehicle	cDC2	ANTIGEN PROCESSING AND PRESENTATION OF EXOGENOUS PEPTIDE ANTIGEN VIA MHC CLASS II	GO:0019886	5/192	22/15653	0.227273	18.5286	9.16818	5.85816e-06	0.000655821	0.000593524	5	5	0	1	0
Colon_CAIR-vs-Colon_Vehicle	Colon_CAIR	Colon	CAIR	Colon_Vehicle	Colon	Vehicle	cDC2	CHAPERONE MEDIATED AUTOPHAGY	GO:0061684	4/192	16/15653	0.25	20.3815	8.64346	3.55768e-05	0.00284487	0.00257464	4	4	0	1	0
Colon_CAIR-vs-Colon_Vehicle	Colon_CAIR	Colon	CAIR	Colon_Vehicle	Colon	Vehicle	cDC2	PEPTIDE ANTIGEN ASSEMBLY WITH MHC PROTEIN COMPLEX	GO:0002501	4/192	13/15653	0.307692	25.0849	9.6809	1.4386e-05	0.0014641	0.00132502	4	4	0	1	0
Colon_TCDD-vs-Colon_Vehicle	Colon_TCDD	Colon	TCDD	Colon_Vehicle	Colon	Vehicle	cDC2	POSITIVE REGULATION OF TELOMERE MAINTENANCE	GO:0032206	13/1209	51/15653	0.254902	3.30023	4.76015	9.70463e-05	0.00472292	0.00406686	13	13	0	1	0
Colon_TCDD-vs-Colon_Vehicle	Colon_TCDD	Colon	TCDD	Colon_Vehicle	Colon	Vehicle	cDC2	REGULATION OF TELOMERE MAINTENANCE VIA TELOMERE LENGTHENING	GO:1904356	16/1209	61/15653	0.262295	3.39595	5.42433	1.05729e-05	0.000964773	0.000830757	16	16	0	1	0
Colon_TCDD-vs-Colon_Vehicle	Colon_TCDD	Colon	TCDD	Colon_Vehicle	Colon	Vehicle	cDC2	HISTONE H3 K9 MODIFICATION	GO:0061647	14/1209	53/15653	0.264151	3.41998	5.10554	3.42824e-05	0.0023462	0.00202029	14	13	1	0.857143	0.0714286
Colon_TCDD-vs-Colon_Vehicle	Colon_TCDD	Colon	TCDD	Colon_Vehicle	Colon	Vehicle	cDC2	REGULATION OF TELOMERE MAINTENANCE	GO:0032204	22/1209	80/15653	0.275	3.56044	6.64245	9.87299e-08	3.32644e-05	2.86437e-05	22	22	0	1	0
Colon_TCDD-vs-Colon_Vehicle	Colon_TCDD	Colon	TCDD	Colon_Vehicle	Colon	Vehicle	cDC2	REGULATION OF GENE SILENCING BY RNA	GO:0060966	13/1209	47/15653	0.276596	3.5811	5.12699	3.83189e-05	0.00243241	0.00209453	13	12	1	0.846154	0.0769231
Colon_TCDD-vs-Colon_Vehicle	Colon_TCDD	Colon	TCDD	Colon_Vehicle	Colon	Vehicle	cDC2	HISTONE H3 K9 METHYLATION	GO:0051567	11/1209	39/15653	0.282051	3.65174	4.79689	0.000123986	0.00561733	0.00483704	11	10	1	0.818182	0.0909091
Colon_TCDD-vs-Colon_Vehicle	Colon_TCDD	Colon	TCDD	Colon_Vehicle	Colon	Vehicle	cDC2	BONE CELL DEVELOPMENT	GO:0098751	10/1209	35/15653	0.285714	3.69916	4.62492	0.000223366	0.00851148	0.00732916	10	9	1	0.8	0.1
Colon_TCDD-vs-Colon_Vehicle	Colon_TCDD	Colon	TCDD	Colon_Vehicle	Colon	Vehicle	cDC2	ANDROGEN RECEPTOR SIGNALING PATHWAY	GO:0030521	13/1209	45/15653	0.288889	3.74026	5.32573	2.29971e-05	0.0018314	0.001577	13	13	0	1	0
Colon_TCDD-vs-Colon_Vehicle	Colon_TCDD	Colon	TCDD	Colon_Vehicle	Colon	Vehicle	cDC2	POSITIVE REGULATION OF TELOMERE MAINTENANCE VIA TELOMERE LENGTHENING	GO:1904358	11/1209	37/15653	0.297297	3.84913	5.01975	7.30009e-05	0.00380648	0.00327772	11	11	0	1	0
Colon_TCDD-vs-Colon_Vehicle	Colon_TCDD	Colon	TCDD	Colon_Vehicle	Colon	Vehicle	cDC2	SISTER CHROMATID COHESION	GO:0007062	17/1209	57/15653	0.298246	3.8614	6.2613	7.94595e-07	0.000151318	0.000130299	17	17	0	1	0
Colon_TCDD-vs-Colon_Vehicle	Colon_TCDD	Colon	TCDD	Colon_Vehicle	Colon	Vehicle	cDC2	PROTEIN LOCALIZATION TO MICROTUBULE ORGANIZING CENTER	GO:1905508	11/1209	35/15653	0.314286	4.06908	5.25876	4.11245e-05	0.00250174	0.00215423	11	11	0	1	0
Colon_TCDD-vs-Colon_Vehicle	Colon_TCDD	Colon	TCDD	Colon_Vehicle	Colon	Vehicle	cDC2	POSITIVE REGULATION OF POSTTRANSCRIPTIONAL GENE SILENCING	GO:0060148	10/1209	31/15653	0.322581	4.17647	5.12167	7.17288e-05	0.00378521	0.00325941	10	9	1	0.8	0.1
Colon_TCDD-vs-Colon_Vehicle	Colon_TCDD	Colon	TCDD	Colon_Vehicle	Colon	Vehicle	cDC2	MIRNA METABOLIC PROCESS	GO:0010586	9/1209	26/15653	0.346154	4.48168	5.14034	8.87893e-05	0.00436963	0.00376265	9	8	1	0.777778	0.111111
Colon_TCDD-vs-Colon_Vehicle	Colon_TCDD	Colon	TCDD	Colon_Vehicle	Colon	Vehicle	cDC2	PROTEIN LOCALIZATION TO ENDOSOME	GO:0036010	8/1209	23/15653	0.347826	4.50333	4.86429	0.00021204	0.00836699	0.00720474	8	8	0	1	0
Colon_TCDD-vs-Colon_Vehicle	Colon_TCDD	Colon	TCDD	Colon_Vehicle	Colon	Vehicle	cDC2	MITOTIC SISTER CHROMATID COHESION	GO:0007064	10/1209	28/15653	0.357143	4.62395	5.55272	2.62876e-05	0.00195152	0.00168043	10	10	0	1	0
Colon_TCDD-vs-Colon_Vehicle	Colon_TCDD	Colon	TCDD	Colon_Vehicle	Colon	Vehicle	cDC2	NUCLEAR TRANSCRIBED MRNA POLY A TAIL SHORTENING	GO:0000289	10/1209	28/15653	0.357143	4.62395	5.55272	2.62876e-05	0.00195152	0.00168043	10	9	1	0.8	0.1
Colon_TCDD-vs-Colon_Vehicle	Colon_TCDD	Colon	TCDD	Colon_Vehicle	Colon	Vehicle	cDC2	REGULATION OF SISTER CHROMATID COHESION	GO:0007063	8/1209	21/15653	0.380952	4.93221	5.21668	0.000101176	0.00481685	0.00414775	8	8	0	1	0
Colon_TCDD-vs-Colon_Vehicle	Colon_TCDD	Colon	TCDD	Colon_Vehicle	Colon	Vehicle	cDC2	REGULATION OF NUCLEAR TRANSCRIBED MRNA CATABOLIC PROCESS DEADENYLATION DEPENDENT DECAY	GO:1900151	10/1209	26/15653	0.384615	4.97964	5.87553	1.22749e-05	0.0010542	0.000907762	10	9	1	0.8	0.1
Colon_TCDD-vs-Colon_Vehicle	Colon_TCDD	Colon	TCDD	Colon_Vehicle	Colon	Vehicle	cDC2	PHOSPHATIDYLINOSITOL 3 PHOSPHATE BIOSYNTHETIC PROCESS	GO:0036092	9/1209	21/15653	0.428571	5.54874	6.03459	1.18977e-05	0.00104224	0.000897464	9	9	0	1	0
Colon_TCDD-vs-Colon_Vehicle	Colon_TCDD	Colon	TCDD	Colon_Vehicle	Colon	Vehicle	cDC2	MAINTENANCE OF SISTER CHROMATID COHESION	GO:0034086	7/1209	12/15653	0.583333	7.55245	6.56926	9.0321e-06	0.000841715	0.000724794	7	7	0	1	0
Colon_CAIR-vs-Colon_Vehicle	Colon_CAIR	Colon	CAIR	Colon_Vehicle	Colon	Vehicle	cDC1	ACTIN FILAMENT POLYMERIZATION	GO:0030041	21/730	165/15653	0.127273	2.72904	4.93819	2.80235e-05	0.00165636	0.00146866	21	15	6	0.428571	0.285714
Colon_CAIR-vs-Colon_Vehicle	Colon_CAIR	Colon	CAIR	Colon_Vehicle	Colon	Vehicle	cDC1	BLOOD VESSEL ENDOTHELIAL CELL MIGRATION	GO:0043534	17/730	115/15653	0.147826	3.16976	5.16512	2.32912e-05	0.00139783	0.00123943	17	10	7	0.176471	0.411765
Colon_CAIR-vs-Colon_Vehicle	Colon_CAIR	Colon	CAIR	Colon_Vehicle	Colon	Vehicle	cDC1	CELL DEATH IN RESPONSE TO OXIDATIVE STRESS	GO:0036473	14/730	89/15653	0.157303	3.37297	4.9653	6.01814e-05	0.003216	0.00285157	14	8	6	0.142857	0.428571
Colon_CAIR-vs-Colon_Vehicle	Colon_CAIR	Colon	CAIR	Colon_Vehicle	Colon	Vehicle	cDC1	REGULATION OF RESPONSE TO OXIDATIVE STRESS	GO:1902882	14/730	88/15653	0.159091	3.4113	5.01691	5.29464e-05	0.00295063	0.00261627	14	8	6	0.142857	0.428571
Colon_CAIR-vs-Colon_Vehicle	Colon_CAIR	Colon	CAIR	Colon_Vehicle	Colon	Vehicle	cDC1	REGULATION OF OXIDATIVE STRESS INDUCED CELL DEATH	GO:1903201	11/730	67/15653	0.164179	3.5204	4.57255	0.000248299	0.00968616	0.00858855	11	8	3	0.454545	0.272727
Colon_CAIR-vs-Colon_Vehicle	Colon_CAIR	Colon	CAIR	Colon_Vehicle	Colon	Vehicle	cDC1	MAINTENANCE OF PROTEIN LOCATION IN CELL	GO:0032507	11/730	63/15653	0.174603	3.74392	4.82656	0.000140937	0.00624768	0.00553971	11	8	3	0.454545	0.272727
Colon_CAIR-vs-Colon_Vehicle	Colon_CAIR	Colon	CAIR	Colon_Vehicle	Colon	Vehicle	cDC1	ANTIGEN PROCESSING AND PRESENTATION	GO:0019882	23/730	95/15653	0.242105	5.19133	9.06266	4.6316e-11	2.00754e-08	1.78005e-08	23	18	5	0.565217	0.217391
Colon_CAIR-vs-Colon_Vehicle	Colon_CAIR	Colon	CAIR	Colon_Vehicle	Colon	Vehicle	cDC1	INTRINSIC APOPTOTIC SIGNALING PATHWAY IN RESPONSE TO OXIDATIVE STRESS	GO:0008631	11/730	45/15653	0.244444	5.24149	6.30187	4.99282e-06	0.000374557	0.000332113	11	6	5	0.0909091	0.454545
Colon_CAIR-vs-Colon_Vehicle	Colon_CAIR	Colon	CAIR	Colon_Vehicle	Colon	Vehicle	cDC1	REGULATION OF OXIDATIVE STRESS INDUCED INTRINSIC APOPTOTIC SIGNALING PATHWAY	GO:1902175	8/730	29/15653	0.275862	5.91516	5.85948	3.8591e-05	0.00218179	0.00193455	8	6	2	0.5	0.25
Colon_CAIR-vs-Colon_Vehicle	Colon_CAIR	Colon	CAIR	Colon_Vehicle	Colon	Vehicle	cDC1	ANTIGEN PROCESSING AND PRESENTATION OF ENDOGENOUS PEPTIDE ANTIGEN	GO:0002483	6/730	20/15653	0.3	6.43274	5.37689	0.000222592	0.00886052	0.00785647	6	6	0	1	0
Colon_CAIR-vs-Colon_Vehicle	Colon_CAIR	Colon	CAIR	Colon_Vehicle	Colon	Vehicle	cDC1	ANTIGEN PROCESSING AND PRESENTATION OF PEPTIDE ANTIGEN VIA MHC CLASS I	GO:0002474	9/730	30/15653	0.3	6.43274	6.58742	5.87197e-06	0.000424195	0.000376127	9	8	1	0.777778	0.111111
Colon_CAIR-vs-Colon_Vehicle	Colon_CAIR	Colon	CAIR	Colon_Vehicle	Colon	Vehicle	cDC1	ANTIGEN PROCESSING AND PRESENTATION OF ENDOGENOUS ANTIGEN	GO:0019883	7/730	23/15653	0.304348	6.52597	5.86558	5.93158e-05	0.00321376	0.00284959	7	7	0	1	0
Colon_CAIR-vs-Colon_Vehicle	Colon_CAIR	Colon	CAIR	Colon_Vehicle	Colon	Vehicle	cDC1	ANTIGEN PROCESSING AND PRESENTATION OF PEPTIDE ANTIGEN	GO:0048002	17/730	55/15653	0.309091	6.62767	9.24685	2.50824e-10	9.63114e-08	8.53977e-08	17	15	2	0.764706	0.117647
Colon_CAIR-vs-Colon_Vehicle	Colon_CAIR	Colon	CAIR	Colon_Vehicle	Colon	Vehicle	cDC1	ANTIGEN PROCESSING AND PRESENTATION OF PEPTIDE OR POLYSACCHARIDE ANTIGEN VIA MHC CLASS II	GO:0002504	10/730	28/15653	0.357143	7.65802	7.79889	2.79535e-07	3.4077e-05	3.02155e-05	10	9	1	0.8	0.1
Colon_CAIR-vs-Colon_Vehicle	Colon_CAIR	Colon	CAIR	Colon_Vehicle	Colon	Vehicle	cDC1	ANTIGEN PROCESSING AND PRESENTATION OF EXOGENOUS PEPTIDE ANTIGEN	GO:0002478	12/730	33/15653	0.363636	7.79726	8.64507	1.3901e-08	2.71139e-06	2.40415e-06	12	10	2	0.666667	0.166667
Colon_CAIR-vs-Colon_Vehicle	Colon_CAIR	Colon	CAIR	Colon_Vehicle	Colon	Vehicle	cDC1	ANTIGEN PROCESSING AND PRESENTATION OF EXOGENOUS ANTIGEN	GO:0019884	14/730	38/15653	0.368421	7.89986	9.41844	6.93773e-10	2.08185e-07	1.84594e-07	14	11	3	0.571429	0.214286
Colon_CAIR-vs-Colon_Vehicle	Colon_CAIR	Colon	CAIR	Colon_Vehicle	Colon	Vehicle	cDC1	PROTEIN FOLDING IN ENDOPLASMIC RETICULUM	GO:0034975	5/730	12/15653	0.416667	8.93436	6.08119	0.00013103	0.00590798	0.0052385	5	5	0	1	0
Colon_CAIR-vs-Colon_Vehicle	Colon_CAIR	Colon	CAIR	Colon_Vehicle	Colon	Vehicle	cDC1	REGULATION OF HISTONE UBIQUITINATION	GO:0033182	5/730	12/15653	0.416667	8.93436	6.08119	0.00013103	0.00590798	0.0052385	5	3	2	0.2	0.4
Colon_CAIR-vs-Colon_Vehicle	Colon_CAIR	Colon	CAIR	Colon_Vehicle	Colon	Vehicle	cDC1	ANTIGEN PROCESSING AND PRESENTATION OF EXOGENOUS PEPTIDE ANTIGEN VIA MHC CLASS II	GO:0019886	10/730	22/15653	0.454545	9.74658	9.07976	1.77793e-08	2.93774e-06	2.60484e-06	10	9	1	0.8	0.1
Colon_CAIR-vs-Colon_Vehicle	Colon_CAIR	Colon	CAIR	Colon_Vehicle	Colon	Vehicle	cDC1	PEPTIDE ANTIGEN ASSEMBLY WITH MHC PROTEIN COMPLEX	GO:0002501	10/730	13/15653	0.769231	16.4942	12.3606	1.15427e-11	6.43258e-09	5.70365e-09	10	10	0	1	0
Colon_TCDD-vs-Colon_Vehicle	Colon_TCDD	Colon	TCDD	Colon_Vehicle	Colon	Vehicle	cDC1	FC GAMMA RECEPTOR SIGNALING PATHWAY	GO:0038094	11/1794	30/15653	0.366667	3.19924	4.33791	0.000297603	0.0085392	0.00726086	11	10	1	0.818182	0.0909091
Colon_TCDD-vs-Colon_Vehicle	Colon_TCDD	Colon	TCDD	Colon_Vehicle	Colon	Vehicle	cDC1	POSITIVE REGULATION OF ERYTHROCYTE DIFFERENTIATION	GO:0045648	11/1794	30/15653	0.366667	3.19924	4.33791	0.000297603	0.0085392	0.00726086	11	11	0	1	0
Colon_TCDD-vs-Colon_Vehicle	Colon_TCDD	Colon	TCDD	Colon_Vehicle	Colon	Vehicle	cDC1	MITOTIC SISTER CHROMATID COHESION	GO:0007064	11/1794	28/15653	0.392857	3.42776	4.62598	0.000145365	0.00511181	0.00434656	11	11	0	1	0
Colon_TCDD-vs-Colon_Vehicle	Colon_TCDD	Colon	TCDD	Colon_Vehicle	Colon	Vehicle	cDC1	NUCLEAR TRANSCRIBED MRNA POLY A TAIL SHORTENING	GO:0000289	11/1794	28/15653	0.392857	3.42776	4.62598	0.000145365	0.00511181	0.00434656	11	10	1	0.818182	0.0909091
Colon_TCDD-vs-Colon_Vehicle	Colon_TCDD	Colon	TCDD	Colon_Vehicle	Colon	Vehicle	cDC1	NEGATIVE REGULATION OF PHOSPHOPROTEIN PHOSPHATASE ACTIVITY	GO:0032515	10/1794	25/15653	0.4	3.49008	4.48292	0.000244956	0.00743935	0.00632566	10	10	0	1	0
Colon_TCDD-vs-Colon_Vehicle	Colon_TCDD	Colon	TCDD	Colon_Vehicle	Colon	Vehicle	cDC1	PHOSPHATIDYLINOSITOL DEPHOSPHORYLATION	GO:0046856	12/1794	30/15653	0.4	3.49008	4.91158	5.89261e-05	0.00262576	0.00223268	12	12	0	1	0
Colon_TCDD-vs-Colon_Vehicle	Colon_TCDD	Colon	TCDD	Colon_Vehicle	Colon	Vehicle	cDC1	REGULATION OF PHOSPHOPROTEIN PHOSPHATASE ACTIVITY	GO:0043666	22/1794	54/15653	0.407407	3.55471	6.76582	3.59379e-08	8.00389e-06	6.80569e-06	22	22	0	1	0
Colon_TCDD-vs-Colon_Vehicle	Colon_TCDD	Colon	TCDD	Colon_Vehicle	Colon	Vehicle	cDC1	POSITIVE REGULATION OF PHOSPHOPROTEIN PHOSPHATASE ACTIVITY	GO:0032516	9/1794	21/15653	0.428571	3.73937	4.51942	0.000270812	0.00811259	0.00689812	9	9	0	1	0
Colon_TCDD-vs-Colon_Vehicle	Colon_TCDD	Colon	TCDD	Colon_Vehicle	Colon	Vehicle	cDC1	PROTEIN LOCALIZATION TO ENDOSOME	GO:0036010	10/1794	23/15653	0.434783	3.79356	4.82362	0.000106379	0.00425245	0.00361584	10	10	0	1	0
Colon_TCDD-vs-Colon_Vehicle	Colon_TCDD	Colon	TCDD	Colon_Vehicle	Colon	Vehicle	cDC1	GOLGI TO ENDOSOME TRANSPORT	GO:0006895	8/1794	17/15653	0.470588	4.10597	4.60988	0.000274062	0.00811259	0.00689812	8	8	0	1	0
Colon_TCDD-vs-Colon_Vehicle	Colon_TCDD	Colon	TCDD	Colon_Vehicle	Colon	Vehicle	cDC1	MEGAKARYOCYTE DEVELOPMENT	GO:0035855	8/1794	17/15653	0.470588	4.10597	4.60988	0.000274062	0.00811259	0.00689812	8	8	0	1	0
Colon_TCDD-vs-Colon_Vehicle	Colon_TCDD	Colon	TCDD	Colon_Vehicle	Colon	Vehicle	cDC1	REGULATION OF SISTER CHROMATID COHESION	GO:0007063	10/1794	21/15653	0.47619	4.15485	5.20489	4.07151e-05	0.00204758	0.00174105	10	10	0	1	0
Colon_TCDD-vs-Colon_Vehicle	Colon_TCDD	Colon	TCDD	Colon_Vehicle	Colon	Vehicle	cDC1	REGULATION OF TRANSLATIONAL INITIATION IN RESPONSE TO STRESS	GO:0043558	8/1794	14/15653	0.571429	4.98583	5.36794	4.65104e-05	0.00221968	0.00188739	8	8	0	1	0
Colon_TCDD-vs-Colon_Vehicle	Colon_TCDD	Colon	TCDD	Colon_Vehicle	Colon	Vehicle	cDC1	ER OVERLOAD RESPONSE	GO:0006983	7/1794	12/15653	0.583333	5.0897	5.09894	0.000120502	0.00453266	0.00385411	7	7	0	1	0
Colon_TCDD-vs-Colon_Vehicle	Colon_TCDD	Colon	TCDD	Colon_Vehicle	Colon	Vehicle	cDC1	MAINTENANCE OF SISTER CHROMATID COHESION	GO:0034086	7/1794	12/15653	0.583333	5.0897	5.09894	0.000120502	0.00453266	0.00385411	7	7	0	1	0
Colon_TCDD-vs-Colon_Vehicle	Colon_TCDD	Colon	TCDD	Colon_Vehicle	Colon	Vehicle	cDC1	REGULATION OF FC RECEPTOR MEDIATED STIMULATORY SIGNALING PATHWAY	GO:0060368	6/1794	10/15653	0.6	5.23512	4.81987	0.000313265	0.00877329	0.00745991	6	5	1	0.666667	0.166667
Colon_TCDD-vs-Colon_Vehicle	Colon_TCDD	Colon	TCDD	Colon_Vehicle	Colon	Vehicle	cDC1	T CELL ACTIVATION VIA T CELL RECEPTOR CONTACT WITH ANTIGEN BOUND TO MHC MOLECULE ON ANTIGEN PRESENTING CELL	GO:0002291	6/1794	10/15653	0.6	5.23512	4.81987	0.000313265	0.00877329	0.00745991	6	4	2	0.333333	0.333333
Colon_TCDD-vs-Colon_Vehicle	Colon_TCDD	Colon	TCDD	Colon_Vehicle	Colon	Vehicle	cDC1	PEPTIDE ANTIGEN ASSEMBLY WITH MHC PROTEIN COMPLEX	GO:0002501	8/1794	13/15653	0.615385	5.36935	5.67023	2.21665e-05	0.00127991	0.00108831	8	6	2	0.5	0.25
Colon_TCDD-vs-Colon_Vehicle	Colon_TCDD	Colon	TCDD	Colon_Vehicle	Colon	Vehicle	cDC1	REGULATION OF TRANSLATION IN RESPONSE TO ENDOPLASMIC RETICULUM STRESS	GO:0036490	7/1794	11/15653	0.636364	5.5524	5.43401	5.57405e-05	0.00258117	0.00219477	7	7	0	1	0
Colon_TCDD-vs-Colon_Vehicle	Colon_TCDD	Colon	TCDD	Colon_Vehicle	Colon	Vehicle	cDC1	REGULATION OF TRANSLATIONAL INITIATION BY EIF2 ALPHA PHOSPHORYLATION	GO:0010998	7/1794	10/15653	0.7	6.10764	5.81286	2.25068e-05	0.00128371	0.00109154	7	7	0	1	0
Colon_CAIR-vs-Colon_Vehicle	Colon_CAIR	Colon	CAIR	Colon_Vehicle	Colon	Vehicle	Activated cDC	REGULATION OF T CELL ACTIVATION	GO:0050863	13/130	332/15653	0.0391566	4.71476	6.26073	3.91489e-06	0.000734932	0.000632377	13	7	6	0.0769231	0.461538
Colon_CAIR-vs-Colon_Vehicle	Colon_CAIR	Colon	CAIR	Colon_Vehicle	Colon	Vehicle	Activated cDC	REGULATION OF CELL PROJECTION ASSEMBLY	GO:0060491	9/130	220/15653	0.0409091	4.92577	5.36636	9.19113e-05	0.00654472	0.00563145	9	1	8	-0.777778	0.888889
Colon_CAIR-vs-Colon_Vehicle	Colon_CAIR	Colon	CAIR	Colon_Vehicle	Colon	Vehicle	Activated cDC	REGULATION OF LEUKOCYTE PROLIFERATION	GO:0070663	10/130	243/15653	0.0411523	4.95505	5.6862	3.5294e-05	0.004049	0.00348399	10	4	6	-0.2	0.6
Colon_CAIR-vs-Colon_Vehicle	Colon_CAIR	Colon	CAIR	Colon_Vehicle	Colon	Vehicle	Activated cDC	MYELOID LEUKOCYTE DIFFERENTIATION	GO:0002573	9/130	208/15653	0.0432692	5.20995	5.59349	5.97252e-05	0.00536228	0.00461401	9	5	4	0.111111	0.444444
Colon_CAIR-vs-Colon_Vehicle	Colon_CAIR	Colon	CAIR	Colon_Vehicle	Colon	Vehicle	Activated cDC	POSITIVE REGULATION OF LEUKOCYTE CELL CELL ADHESION	GO:1903039	10/130	231/15653	0.04329	5.21245	5.90255	2.29015e-05	0.00295572	0.00254327	10	6	4	0.2	0.4
Colon_CAIR-vs-Colon_Vehicle	Colon_CAIR	Colon	CAIR	Colon_Vehicle	Colon	Vehicle	Activated cDC	T CELL PROLIFERATION	GO:0042098	9/130	193/15653	0.0466321	5.61487	5.90339	3.33352e-05	0.004049	0.00348399	9	3	6	-0.333333	0.666667
Colon_CAIR-vs-Colon_Vehicle	Colon_CAIR	Colon	CAIR	Colon_Vehicle	Colon	Vehicle	Activated cDC	REGULATION OF T CELL PROLIFERATION	GO:0042129	8/130	163/15653	0.0490798	5.90958	5.76609	6.44817e-05	0.00541259	0.00465729	8	3	5	-0.25	0.625
Colon_CAIR-vs-Colon_Vehicle	Colon_CAIR	Colon	CAIR	Colon_Vehicle	Colon	Vehicle	Activated cDC	ANTIGEN PROCESSING AND PRESENTATION	GO:0019882	6/130	95/15653	0.0631579	7.6047	5.9089	0.000138792	0.00924535	0.00795522	6	5	1	0.666667	0.166667
Colon_CAIR-vs-Colon_Vehicle	Colon_CAIR	Colon	CAIR	Colon_Vehicle	Colon	Vehicle	Activated cDC	CELLULAR RESPONSE TO INTERFERON GAMMA	GO:0071346	8/130	110/15653	0.0727273	8.75692	7.47115	3.67305e-06	0.000734932	0.000632377	8	2	6	-0.5	0.75
Colon_CAIR-vs-Colon_Vehicle	Colon_CAIR	Colon	CAIR	Colon_Vehicle	Colon	Vehicle	Activated cDC	RESPONSE TO INTERFERON GAMMA	GO:0034341	10/130	132/15653	0.0757576	9.12179	8.57527	1.45908e-07	0.00015065	0.000129628	10	4	6	-0.2	0.6
Colon_CAIR-vs-Colon_Vehicle	Colon_CAIR	Colon	CAIR	Colon_Vehicle	Colon	Vehicle	Activated cDC	ANTIGEN PROCESSING AND PRESENTATION OF PEPTIDE ANTIGEN	GO:0048002	5/130	55/15653	0.0909091	10.9462	6.76193	9.12224e-05	0.00654472	0.00563145	5	5	0	1	0
Colon_CAIR-vs-Colon_Vehicle	Colon_CAIR	Colon	CAIR	Colon_Vehicle	Colon	Vehicle	Activated cDC	REGULATION OF FILOPODIUM ASSEMBLY	GO:0051489	5/130	49/15653	0.102041	12.2865	7.24116	5.20342e-05	0.00511669	0.00440269	5	0	5	-1	1
Colon_CAIR-vs-Colon_Vehicle	Colon_CAIR	Colon	CAIR	Colon_Vehicle	Colon	Vehicle	Activated cDC	MACROPHAGE DIFFERENTIATION	GO:0030225	5/130	47/15653	0.106383	12.8093	7.41988	4.24168e-05	0.00461004	0.00396674	5	3	2	0.2	0.4
Colon_CAIR-vs-Colon_Vehicle	Colon_CAIR	Colon	CAIR	Colon_Vehicle	Colon	Vehicle	Activated cDC	ANTIGEN PROCESSING AND PRESENTATION OF EXOGENOUS ANTIGEN	GO:0019884	5/130	38/15653	0.131579	15.8431	8.38329	1.47351e-05	0.00217342	0.00187013	5	5	0	1	0
Colon_CAIR-vs-Colon_Vehicle	Colon_CAIR	Colon	CAIR	Colon_Vehicle	Colon	Vehicle	Activated cDC	ANTIGEN PROCESSING AND PRESENTATION OF EXOGENOUS PEPTIDE ANTIGEN	GO:0002478	5/130	33/15653	0.151515	18.2436	9.0743	7.20285e-06	0.00114414	0.000984486	5	5	0	1	0
Colon_CAIR-vs-Colon_Vehicle	Colon_CAIR	Colon	CAIR	Colon_Vehicle	Colon	Vehicle	Activated cDC	INTERFERON GAMMA MEDIATED SIGNALING PATHWAY	GO:0060333	4/130	26/15653	0.153846	18.5243	8.18384	5.89338e-05	0.00536228	0.00461401	4	0	4	-1	1
Colon_CAIR-vs-Colon_Vehicle	Colon_CAIR	Colon	CAIR	Colon_Vehicle	Colon	Vehicle	Activated cDC	POSITIVE REGULATION OF FILOPODIUM ASSEMBLY	GO:0051491	5/130	29/15653	0.172414	20.7599	9.7467	3.70129e-06	0.000734932	0.000632377	5	0	5	-1	1
Colon_CAIR-vs-Colon_Vehicle	Colon_CAIR	Colon	CAIR	Colon_Vehicle	Colon	Vehicle	Activated cDC	ANTIGEN PROCESSING AND PRESENTATION OF PEPTIDE OR POLYSACCHARIDE ANTIGEN VIA MHC CLASS II	GO:0002504	5/130	28/15653	0.178571	21.5014	9.93621	3.0836e-06	0.000734932	0.000632377	5	5	0	1	0
Colon_CAIR-vs-Colon_Vehicle	Colon_CAIR	Colon	CAIR	Colon_Vehicle	Colon	Vehicle	Activated cDC	ANTIGEN PROCESSING AND PRESENTATION OF EXOGENOUS PEPTIDE ANTIGEN VIA MHC CLASS II	GO:0019886	5/130	22/15653	0.227273	27.3654	11.3245	8.59937e-07	0.000591923	0.000509324	5	5	0	1	0
Colon_CAIR-vs-Colon_Vehicle	Colon_CAIR	Colon	CAIR	Colon_Vehicle	Colon	Vehicle	Activated cDC	PEPTIDE ANTIGEN ASSEMBLY WITH MHC PROTEIN COMPLEX	GO:0002501	4/130	13/15653	0.307692	37.0485	11.899	3.06473e-06	0.000734932	0.000632377	4	4	0	1	0
Colon_TCDD-vs-Colon_Vehicle	Colon_TCDD	Colon	TCDD	Colon_Vehicle	Colon	Vehicle	Activated cDC	HUMORAL IMMUNE RESPONSE	GO:0006959	4/19	340/15653	0.0117647	9.69226	5.64896	0.000654733	0.00965731	0.00658179	4	0	4	-1	1
Colon_TCDD-vs-Colon_Vehicle	Colon_TCDD	Colon	TCDD	Colon_Vehicle	Colon	Vehicle	Activated cDC	HUMORAL IMMUNE RESPONSE MEDIATED BY CIRCULATING IMMUNOGLOBULIN	GO:0002455	3/19	143/15653	0.020979	17.2834	6.81921	0.000649863	0.00965731	0.00658179	3	0	3	-1	1
Colon_TCDD-vs-Colon_Vehicle	Colon_TCDD	Colon	TCDD	Colon_Vehicle	Colon	Vehicle	Activated cDC	PHAGOCYTOSIS RECOGNITION	GO:0006910	3/19	123/15653	0.0243902	20.0937	7.41112	0.000418495	0.00726212	0.00494938	3	0	3	-1	1
Colon_TCDD-vs-Colon_Vehicle	Colon_TCDD	Colon	TCDD	Colon_Vehicle	Colon	Vehicle	Activated cDC	RETINA HOMEOSTASIS	GO:0001895	3/19	75/15653	0.04	32.9537	9.66991	9.68824e-05	0.00204145	0.00139132	3	0	3	-1	1
Colon_TCDD-vs-Colon_Vehicle	Colon_TCDD	Colon	TCDD	Colon_Vehicle	Colon	Vehicle	Activated cDC	RENAL FILTRATION	GO:0097205	2/19	26/15653	0.0769231	63.3725	11.0961	0.000445857	0.0073071	0.00498004	2	0	2	-1	1
Colon_TCDD-vs-Colon_Vehicle	Colon_TCDD	Colon	TCDD	Colon_Vehicle	Colon	Vehicle	Activated cDC	REGULATION OF RESPIRATORY BURST	GO:0060263	2/19	17/15653	0.117647	96.9226	13.7946	0.000187793	0.00346244	0.00235977	2	0	2	-1	1
Colon_CAIR-vs-Colon_Vehicle	Colon_CAIR	Colon	CAIR	Colon_Vehicle	Colon	Vehicle	B cells	LEUKOCYTE MEDIATED IMMUNITY	GO:0002443	4/14	468/15653	0.00854701	9.55617	5.62263	0.000622038	0.00848221	0.00546556	4	4	0	1	0
Colon_CAIR-vs-Colon_Vehicle	Colon_CAIR	Colon	CAIR	Colon_Vehicle	Colon	Vehicle	B cells	POSITIVE REGULATION OF CELL ACTIVATION	GO:0050867	4/14	448/15653	0.00892857	9.98278	5.77166	0.000527473	0.00768893	0.0049544	4	4	0	1	0
Colon_CAIR-vs-Colon_Vehicle	Colon_CAIR	Colon	CAIR	Colon_Vehicle	Colon	Vehicle	B cells	ADAPTIVE IMMUNE RESPONSE BASED ON SOMATIC RECOMBINATION OF IMMUNE RECEPTORS BUILT FROM IMMUNOGLOBULIN SUPERFAMILY DOMAINS	GO:0002460	4/14	388/15653	0.0103093	11.5265	6.28198	0.000305498	0.00551351	0.00355265	4	4	0	1	0
Colon_CAIR-vs-Colon_Vehicle	Colon_CAIR	Colon	CAIR	Colon_Vehicle	Colon	Vehicle	B cells	LYMPHOCYTE MEDIATED IMMUNITY	GO:0002449	4/14	375/15653	0.0106667	11.9261	6.40755	0.000268221	0.00551351	0.00355265	4	4	0	1	0
Colon_CAIR-vs-Colon_Vehicle	Colon_CAIR	Colon	CAIR	Colon_Vehicle	Colon	Vehicle	B cells	B CELL ACTIVATION	GO:0042113	4/14	355/15653	0.0112676	12.598	6.61339	0.00021746	0.00551351	0.00355265	4	4	0	1	0
Colon_CAIR-vs-Colon_Vehicle	Colon_CAIR	Colon	CAIR	Colon_Vehicle	Colon	Vehicle	B cells	PHAGOCYTOSIS	GO:0006909	4/14	325/15653	0.0123077	13.7609	6.95543	0.000154899	0.00551351	0.00355265	4	3	1	0.5	0.25
Colon_CAIR-vs-Colon_Vehicle	Colon_CAIR	Colon	CAIR	Colon_Vehicle	Colon	Vehicle	B cells	B CELL MEDIATED IMMUNITY	GO:0019724	4/14	236/15653	0.0169492	18.9504	8.31331	4.47767e-05	0.0036974	0.00238244	4	4	0	1	0
Colon_CAIR-vs-Colon_Vehicle	Colon_CAIR	Colon	CAIR	Colon_Vehicle	Colon	Vehicle	B cells	REGULATION OF B CELL ACTIVATION	GO:0050864	4/14	223/15653	0.0179372	20.0551	8.57482	3.58823e-05	0.0036974	0.00238244	4	4	0	1	0
Colon_CAIR-vs-Colon_Vehicle	Colon_CAIR	Colon	CAIR	Colon_Vehicle	Colon	Vehicle	B cells	MEMBRANE INVAGINATION	GO:0010324	3/14	167/15653	0.0179641	20.0851	7.4187	0.000398196	0.00639912	0.00412331	3	3	0	1	0
Colon_CAIR-vs-Colon_Vehicle	Colon_CAIR	Colon	CAIR	Colon_Vehicle	Colon	Vehicle	B cells	B CELL RECEPTOR SIGNALING PATHWAY	GO:0050853	3/14	152/15653	0.0197368	22.0672	7.80896	0.000302095	0.00551351	0.00355265	3	3	0	1	0
Colon_CAIR-vs-Colon_Vehicle	Colon_CAIR	Colon	CAIR	Colon_Vehicle	Colon	Vehicle	B cells	COMPLEMENT ACTIVATION	GO:0006956	3/14	149/15653	0.0201342	22.5115	7.89381	0.000284895	0.00551351	0.00355265	3	3	0	1	0
Colon_CAIR-vs-Colon_Vehicle	Colon_CAIR	Colon	CAIR	Colon_Vehicle	Colon	Vehicle	B cells	HUMORAL IMMUNE RESPONSE MEDIATED BY CIRCULATING IMMUNOGLOBULIN	GO:0002455	3/14	143/15653	0.020979	23.456	8.07123	0.00025243	0.00551351	0.00355265	3	3	0	1	0
Colon_CAIR-vs-Colon_Vehicle	Colon_CAIR	Colon	CAIR	Colon_Vehicle	Colon	Vehicle	B cells	POSITIVE REGULATION OF B CELL ACTIVATION	GO:0050871	4/14	175/15653	0.0228571	25.5559	9.77377	1.38451e-05	0.00262364	0.00169055	4	4	0	1	0
Colon_CAIR-vs-Colon_Vehicle	Colon_CAIR	Colon	CAIR	Colon_Vehicle	Colon	Vehicle	B cells	PHAGOCYTOSIS RECOGNITION	GO:0006910	3/14	123/15653	0.0243902	27.27	8.75129	0.000161784	0.00551351	0.00355265	3	3	0	1	0
Colon_CAIR-vs-Colon_Vehicle	Colon_CAIR	Colon	CAIR	Colon_Vehicle	Colon	Vehicle	B cells	REGULATION OF NEUTROPHIL MIGRATION	GO:1902622	2/14	42/15653	0.047619	53.2415	10.1431	0.000626654	0.00848221	0.00546556	2	1	1	0	0.5
Colon_CAIR-vs-Colon_Vehicle	Colon_CAIR	Colon	CAIR	Colon_Vehicle	Colon	Vehicle	B cells	RESPIRATORY BURST	GO:0045730	2/14	35/15653	0.0571429	63.8898	11.1441	0.000434606	0.00658862	0.00424541	2	1	1	0	0.5
Colon_CAIR-vs-Colon_Vehicle	Colon_CAIR	Colon	CAIR	Colon_Vehicle	Colon	Vehicle	B cells	REGULATION OF NEUTROPHIL CHEMOTAXIS	GO:0090022	2/14	31/15653	0.0645161	72.1336	11.8613	0.000340345	0.00586321	0.00377799	2	1	1	0	0.5
Colon_CAIR-vs-Colon_Vehicle	Colon_CAIR	Colon	CAIR	Colon_Vehicle	Colon	Vehicle	B cells	POSITIVE REGULATION OF NEUTROPHIL MIGRATION	GO:1902624	2/14	29/15653	0.0689655	77.1084	12.2738	0.000297465	0.00551351	0.00355265	2	1	1	0	0.5
Colon_CAIR-vs-Colon_Vehicle	Colon_CAIR	Colon	CAIR	Colon_Vehicle	Colon	Vehicle	B cells	POSITIVE REGULATION OF GRANULOCYTE CHEMOTAXIS	GO:0071624	2/14	25/15653	0.08	89.4457	13.2416	0.000220252	0.00551351	0.00355265	2	1	1	0	0.5
Colon_CAIR-vs-Colon_Vehicle	Colon_CAIR	Colon	CAIR	Colon_Vehicle	Colon	Vehicle	B cells	REGULATION OF RESPIRATORY BURST	GO:0060263	2/14	17/15653	0.117647	131.538	16.1117	0.000100257	0.00542817	0.00349767	2	1	1	0	0.5
Colon_TCDD-vs-Colon_Vehicle	Colon_TCDD	Colon	TCDD	Colon_Vehicle	Colon	Vehicle	B cells	IMMUNE RESPONSE REGULATING CELL SURFACE RECEPTOR SIGNALING PATHWAY	GO:0002768	8/64	335/15653	0.0238806	5.84067	5.73843	6.312e-05	0.00462632	0.00424057	8	4	4	0	0.5
Colon_TCDD-vs-Colon_Vehicle	Colon_TCDD	Colon	TCDD	Colon_Vehicle	Colon	Vehicle	B cells	B CELL ACTIVATION	GO:0042113	9/64	355/15653	0.0253521	6.20057	6.35059	1.31548e-05	0.00117078	0.00107315	9	5	4	0.111111	0.444444
Colon_TCDD-vs-Colon_Vehicle	Colon_TCDD	Colon	TCDD	Colon_Vehicle	Colon	Vehicle	B cells	ANTIGEN RECEPTOR MEDIATED SIGNALING PATHWAY	GO:0050851	8/64	255/15653	0.0313725	7.67304	6.88379	8.94725e-06	0.00085756	0.000786054	8	4	4	0	0.5
Colon_TCDD-vs-Colon_Vehicle	Colon_TCDD	Colon	TCDD	Colon_Vehicle	Colon	Vehicle	B cells	REGULATION OF B CELL ACTIVATION	GO:0050864	7/64	223/15653	0.0313901	7.67734	6.43485	3.37956e-05	0.00280729	0.00257321	7	3	4	-0.142857	0.571429
Colon_TCDD-vs-Colon_Vehicle	Colon_TCDD	Colon	TCDD	Colon_Vehicle	Colon	Vehicle	B cells	B CELL RECEPTOR SIGNALING PATHWAY	GO:0050853	8/64	152/15653	0.0526316	12.8725	9.42434	1.83609e-07	2.8597e-05	2.62125e-05	8	4	4	0	0.5
Colon_TCDD-vs-Colon_Vehicle	Colon_TCDD	Colon	TCDD	Colon_Vehicle	Colon	Vehicle	NK/ILC	POSITIVE REGULATION OF CELL ADHESION	GO:0045785	14/142	434/15653	0.0322581	3.55588	5.16657	4.0777e-05	0.00389606	0.00348263	14	12	2	0.714286	0.142857
Colon_TCDD-vs-Colon_Vehicle	Colon_TCDD	Colon	TCDD	Colon_Vehicle	Colon	Vehicle	NK/ILC	POSITIVE REGULATION OF CELL ACTIVATION	GO:0050867	15/142	448/15653	0.0334821	3.69082	5.5289	1.38112e-05	0.00181444	0.0016219	15	9	6	0.2	0.4
Colon_TCDD-vs-Colon_Vehicle	Colon_TCDD	Colon	TCDD	Colon_Vehicle	Colon	Vehicle	NK/ILC	ACTIVATION OF IMMUNE RESPONSE	GO:0002253	13/142	387/15653	0.0335917	3.7029	5.15147	5.14807e-05	0.00426126	0.00380908	13	9	4	0.384615	0.307692
Colon_TCDD-vs-Colon_Vehicle	Colon_TCDD	Colon	TCDD	Colon_Vehicle	Colon	Vehicle	NK/ILC	MYELOID CELL DIFFERENTIATION	GO:0030099	13/142	384/15653	0.0338542	3.73183	5.18588	4.75407e-05	0.00426126	0.00380908	13	10	3	0.538462	0.230769
Colon_TCDD-vs-Colon_Vehicle	Colon_TCDD	Colon	TCDD	Colon_Vehicle	Colon	Vehicle	NK/ILC	REGULATION OF CELL CELL ADHESION	GO:0022407	15/142	439/15653	0.0341686	3.76648	5.62533	1.08658e-05	0.00152265	0.00136108	15	13	2	0.733333	0.133333
Colon_TCDD-vs-Colon_Vehicle	Colon_TCDD	Colon	TCDD	Colon_Vehicle	Colon	Vehicle	NK/ILC	IMMUNE RESPONSE REGULATING SIGNALING PATHWAY	GO:0002764	17/142	490/15653	0.0346939	3.82439	6.0777	2.20059e-06	0.00051396	0.000459421	17	13	4	0.529412	0.235294
Colon_TCDD-vs-Colon_Vehicle	Colon_TCDD	Colon	TCDD	Colon_Vehicle	Colon	Vehicle	NK/ILC	REGULATION OF HEMOPOIESIS	GO:1903706	13/142	373/15653	0.0348525	3.84188	5.31505	3.52525e-05	0.00368278	0.00329198	13	10	3	0.538462	0.230769
Colon_TCDD-vs-Colon_Vehicle	Colon_TCDD	Colon	TCDD	Colon_Vehicle	Colon	Vehicle	NK/ILC	LEUKOCYTE CELL CELL ADHESION	GO:0007159	13/142	363/15653	0.0358127	3.94772	5.43681	2.65904e-05	0.00310516	0.00277566	13	11	2	0.692308	0.153846
Colon_TCDD-vs-Colon_Vehicle	Colon_TCDD	Colon	TCDD	Colon_Vehicle	Colon	Vehicle	NK/ILC	REGULATION OF T CELL ACTIVATION	GO:0050863	12/142	332/15653	0.0361446	3.9843	5.25869	5.02347e-05	0.00426126	0.00380908	12	10	2	0.666667	0.166667
Colon_TCDD-vs-Colon_Vehicle	Colon_TCDD	Colon	TCDD	Colon_Vehicle	Colon	Vehicle	NK/ILC	T CELL ACTIVATION	GO:0042110	18/142	482/15653	0.0373444	4.11656	6.64969	3.71817e-07	0.00019539	0.000174656	18	16	2	0.777778	0.111111
Colon_TCDD-vs-Colon_Vehicle	Colon_TCDD	Colon	TCDD	Colon_Vehicle	Colon	Vehicle	NK/ILC	T CELL DIFFERENTIATION	GO:0030217	11/142	271/15653	0.0405904	4.47438	5.52032	3.67927e-05	0.00368278	0.00329198	11	9	2	0.636364	0.181818
Colon_TCDD-vs-Colon_Vehicle	Colon_TCDD	Colon	TCDD	Colon_Vehicle	Colon	Vehicle	NK/ILC	IMMUNE RESPONSE REGULATING CELL SURFACE RECEPTOR SIGNALING PATHWAY	GO:0002768	14/142	335/15653	0.041791	4.60673	6.38475	2.19037e-06	0.00051396	0.000459421	14	10	4	0.428571	0.285714
Colon_TCDD-vs-Colon_Vehicle	Colon_TCDD	Colon	TCDD	Colon_Vehicle	Colon	Vehicle	NK/ILC	REGULATION OF MYELOID CELL DIFFERENTIATION	GO:0045637	9/142	201/15653	0.0447761	4.93578	5.37336	9.10214e-05	0.00659748	0.00589739	9	7	2	0.555556	0.222222
Colon_TCDD-vs-Colon_Vehicle	Colon_TCDD	Colon	TCDD	Colon_Vehicle	Colon	Vehicle	NK/ILC	ANTIGEN RECEPTOR MEDIATED SIGNALING PATHWAY	GO:0050851	12/142	255/15653	0.0470588	5.18741	6.45048	3.60532e-06	0.000688943	0.000615837	12	8	4	0.333333	0.333333
Colon_TCDD-vs-Colon_Vehicle	Colon_TCDD	Colon	TCDD	Colon_Vehicle	Colon	Vehicle	NK/ILC	POSITIVE REGULATION OF B CELL ACTIVATION	GO:0050871	9/142	175/15653	0.0514286	5.66909	5.94297	3.105e-05	0.00343511	0.00307059	9	4	5	-0.111111	0.555556
Colon_TCDD-vs-Colon_Vehicle	Colon_TCDD	Colon	TCDD	Colon_Vehicle	Colon	Vehicle	NK/ILC	B CELL RECEPTOR SIGNALING PATHWAY	GO:0050853	8/142	152/15653	0.0526316	5.8017	5.69176	7.35541e-05	0.00572632	0.00511868	8	4	4	0	0.5
Colon_TCDD-vs-Colon_Vehicle	Colon_TCDD	Colon	TCDD	Colon_Vehicle	Colon	Vehicle	NK/ILC	ALPHA BETA T CELL ACTIVATION	GO:0046631	10/142	156/15653	0.0641026	7.06618	7.28556	1.5596e-06	0.00051396	0.000459421	10	9	1	0.8	0.1
Colon_TCDD-vs-Colon_Vehicle	Colon_TCDD	Colon	TCDD	Colon_Vehicle	Colon	Vehicle	NK/ILC	T CELL SELECTION	GO:0045058	5/142	49/15653	0.102041	11.2482	6.87443	7.91952e-05	0.0059453	0.00531442	5	4	1	0.6	0.2
Colon_TCDD-vs-Colon_Vehicle	Colon_TCDD	Colon	TCDD	Colon_Vehicle	Colon	Vehicle	NK/ILC	POSITIVE T CELL SELECTION	GO:0043368	5/142	36/15653	0.138889	15.3101	8.22438	1.72108e-05	0.00212806	0.00190224	5	4	1	0.6	0.2
Colon_TCDD-vs-Colon_Vehicle	Colon_TCDD	Colon	TCDD	Colon_Vehicle	Colon	Vehicle	NK/ILC	NEGATIVE T CELL SELECTION	GO:0043383	4/142	12/15653	0.333333	36.7441	11.8515	3.03707e-06	0.000638393	0.00057065	4	3	1	0.5	0.25
