# Supplementary material for: Beneficial and detrimental consequences of AHR activation in intestinal infection
Source: Life Sci Alliance. 2025 Oct 7;8(12):e202503414. doi: 10.26508/lsa.202503414 (PMC12504769; doi:10.26508/lsa.202503414)
Supplement: Supplementary file 3 [file LSA-2025-03414_TableS3.xlsx]

## Sheet: All_cell_types
Table S3. Functional enrichment in respective cell type tested with the enricher function of clusterProfiler within biological processes defined by msigdbr. Enrichment in AhrdCAIR/dCAIR (CAIR) with respect to TCDD group
comparison	experimental_dataset	experimental_tissue	experimental_treatment	control_dataset	control_tissue	control_treatment	cell_type	ID	ID_full	GeneRatio	BgRatio	RichFactor	FoldEnrichment	zScore	pvalue	p.adjust	qvalue	Count	gex_up	gex_down	gex_sign_bias	gex_direction_bias
MLN_CAIR-vs-MLN_TCDD	MLN_CAIR	MLN	CAIR	MLN_TCDD	MLN	TCDD	Plasma cells	RESPONSE TO ENDOPLASMIC RETICULUM STRESS	GO:0034976	13/116	251/15653	0.0517928	6.98891	8.26468	4.31989e-08	2.2809e-05	2.1554e-05	13	0	13	-1	1
MLN_CAIR-vs-MLN_TCDD	MLN_CAIR	MLN	CAIR	MLN_TCDD	MLN	TCDD	Plasma cells	CELLULAR RESPONSE TO TOPOLOGICALLY INCORRECT PROTEIN	GO:0035967	7/116	113/15653	0.0619469	8.35909	6.78373	2.06765e-05	0.00251935	0.00238072	7	0	7	-1	1
MLN_CAIR-vs-MLN_TCDD	MLN_CAIR	MLN	CAIR	MLN_TCDD	MLN	TCDD	Plasma cells	ERAD PATHWAY	GO:0036503	7/116	107/15653	0.0654206	8.82783	7.02028	1.44796e-05	0.00205222	0.0019393	7	0	7	-1	1
MLN_CAIR-vs-MLN_TCDD	MLN_CAIR	MLN	CAIR	MLN_TCDD	MLN	TCDD	Plasma cells	RESPONSE TO TOPOLOGICALLY INCORRECT PROTEIN	GO:0035966	11/116	155/15653	0.0709677	9.57636	9.27175	2.02287e-08	1.60212e-05	1.51396e-05	11	0	11	-1	1
MLN_CAIR-vs-MLN_TCDD	MLN_CAIR	MLN	CAIR	MLN_TCDD	MLN	TCDD	Plasma cells	CELLULAR RESPONSE TO UNFOLDED PROTEIN	GO:0034620	7/116	94/15653	0.0744681	10.0487	7.60308	6.15193e-06	0.00108274	0.00102316	7	0	7	-1	1
MLN_CAIR-vs-MLN_TCDD	MLN_CAIR	MLN	CAIR	MLN_TCDD	MLN	TCDD	Plasma cells	UBIQUITIN DEPENDENT ERAD PATHWAY	GO:0030433	7/116	84/15653	0.0833333	11.245	8.13487	2.89321e-06	0.000572855	0.000541334	7	0	7	-1	1
MLN_CAIR-vs-MLN_TCDD	MLN_CAIR	MLN	CAIR	MLN_TCDD	MLN	TCDD	Plasma cells	PROTEIN LOCALIZATION TO ENDOPLASMIC RETICULUM	GO:0070972	6/116	65/15653	0.0923077	12.456	7.99694	8.41296e-06	0.00133261	0.00125929	6	0	6	-1	1
MLN_CAIR-vs-MLN_TCDD	MLN_CAIR	MLN	CAIR	MLN_TCDD	MLN	TCDD	Plasma cells	ENDOPLASMIC RETICULUM UNFOLDED PROTEIN RESPONSE	GO:0030968	7/116	74/15653	0.0945946	12.7646	8.765	1.22175e-06	0.000365538	0.000345425	7	0	7	-1	1
MLN_CAIR-vs-MLN_TCDD	MLN_CAIR	MLN	CAIR	MLN_TCDD	MLN	TCDD	Plasma cells	PROTEIN EXIT FROM ENDOPLASMIC RETICULUM	GO:0032527	6/116	48/15653	0.125	16.8675	9.51319	1.38461e-06	0.000365538	0.000345425	6	0	6	-1	1
MLN_CAIR-vs-MLN_TCDD	MLN_CAIR	MLN	CAIR	MLN_TCDD	MLN	TCDD	Plasma cells	REGULATION OF ENDOPLASMIC RETICULUM UNFOLDED PROTEIN RESPONSE	GO:1900101	4/116	29/15653	0.137931	18.6124	8.20259	5.8938e-05	0.00666842	0.0063015	4	0	4	-1	1
MLN_CAIR-vs-MLN_TCDD	MLN_CAIR	MLN	CAIR	MLN_TCDD	MLN	TCDD	Plasma cells	ESTABLISHMENT OF PROTEIN LOCALIZATION TO ENDOPLASMIC RETICULUM	GO:0072599	6/116	38/15653	0.157895	21.3063	10.8288	3.30845e-07	0.000131015	0.000123806	6	0	6	-1	1
MLN_CAIR-vs-MLN_TCDD	MLN_CAIR	MLN	CAIR	MLN_TCDD	MLN	TCDD	Plasma cells	ENDOPLASMIC RETICULUM TO CYTOSOL TRANSPORT	GO:1903513	5/116	28/15653	0.178571	24.0964	10.5692	1.75779e-06	0.000397762	0.000375876	5	0	5	-1	1
MLN_CAIR-vs-MLN_TCDD	MLN_CAIR	MLN	CAIR	MLN_TCDD	MLN	TCDD	Plasma cells	COTRANSLATIONAL PROTEIN TARGETING TO MEMBRANE	GO:0006613	4/116	21/15653	0.190476	25.7028	9.78766	1.55471e-05	0.00205222	0.0019393	4	0	4	-1	1
MLN_CAIR-vs-MLN_TCDD	MLN_CAIR	MLN	CAIR	MLN_TCDD	MLN	TCDD	Macrophages	NEGATIVE REGULATION OF PROTEIN BINDING	GO:0032091	10/359	92/15653	0.108696	4.73931	5.5111	4.82419e-05	0.00284097	0.0024386	10	6	4	0.2	0.4
MLN_CAIR-vs-MLN_TCDD	MLN_CAIR	MLN	CAIR	MLN_TCDD	MLN	TCDD	Macrophages	REGULATION OF B CELL PROLIFERATION	GO:0030888	8/359	64/15653	0.125	5.45021	5.46554	0.000102251	0.0045901	0.00393999	8	3	5	-0.25	0.625
MLN_CAIR-vs-MLN_TCDD	MLN_CAIR	MLN	CAIR	MLN_TCDD	MLN	TCDD	Macrophages	ANTIGEN PROCESSING AND PRESENTATION	GO:0019882	14/359	95/15653	0.147368	6.42551	8.12638	3.2947e-08	1.18934e-05	1.02089e-05	14	10	4	0.428571	0.285714
MLN_CAIR-vs-MLN_TCDD	MLN_CAIR	MLN	CAIR	MLN_TCDD	MLN	TCDD	Macrophages	REGULATION OF ESTABLISHMENT OR MAINTENANCE OF CELL POLARITY	GO:0032878	5/359	26/15653	0.192308	8.38494	5.77387	0.000272912	0.00959532	0.00823631	5	2	3	-0.2	0.6
MLN_CAIR-vs-MLN_TCDD	MLN_CAIR	MLN	CAIR	MLN_TCDD	MLN	TCDD	Macrophages	ANTIGEN PROCESSING AND PRESENTATION OF PEPTIDE ANTIGEN	GO:0048002	11/359	55/15653	0.2	8.72033	8.78728	3.84402e-08	1.18934e-05	1.02089e-05	11	10	1	0.818182	0.0909091
MLN_CAIR-vs-MLN_TCDD	MLN_CAIR	MLN	CAIR	MLN_TCDD	MLN	TCDD	Macrophages	ANTIGEN PROCESSING AND PRESENTATION OF PEPTIDE ANTIGEN VIA MHC CLASS I	GO:0002474	6/359	30/15653	0.2	8.72033	6.48464	5.20138e-05	0.00292601	0.0025116	6	5	1	0.666667	0.166667
MLN_CAIR-vs-MLN_TCDD	MLN_CAIR	MLN	CAIR	MLN_TCDD	MLN	TCDD	Macrophages	MEMBRANE RAFT ORGANIZATION	GO:0031579	5/359	24/15653	0.208333	9.08368	6.07185	0.000183114	0.0069945	0.00600385	5	1	4	-0.6	0.8
MLN_CAIR-vs-MLN_TCDD	MLN_CAIR	MLN	CAIR	MLN_TCDD	MLN	TCDD	Macrophages	ANTIGEN PROCESSING AND PRESENTATION OF ENDOGENOUS ANTIGEN	GO:0019883	6/359	23/15653	0.26087	11.3743	7.62811	1.01276e-05	0.00101007	0.000867009	6	5	1	0.666667	0.166667
MLN_CAIR-vs-MLN_TCDD	MLN_CAIR	MLN	CAIR	MLN_TCDD	MLN	TCDD	Macrophages	ANTIGEN PROCESSING AND PRESENTATION OF EXOGENOUS ANTIGEN	GO:0019884	10/359	38/15653	0.263158	11.4741	9.90399	9.4873e-09	4.89228e-06	4.19938e-06	10	9	1	0.8	0.1
MLN_CAIR-vs-MLN_TCDD	MLN_CAIR	MLN	CAIR	MLN_TCDD	MLN	TCDD	Macrophages	ANTIGEN PROCESSING AND PRESENTATION OF PEPTIDE OR POLYSACCHARIDE ANTIGEN VIA MHC CLASS II	GO:0002504	8/359	28/15653	0.285714	12.4576	9.29683	1.47404e-07	3.25762e-05	2.79623e-05	8	8	0	1	0
MLN_CAIR-vs-MLN_TCDD	MLN_CAIR	MLN	CAIR	MLN_TCDD	MLN	TCDD	Macrophages	ANTIGEN PROCESSING AND PRESENTATION OF EXOGENOUS PEPTIDE ANTIGEN	GO:0002478	10/359	33/15653	0.30303	13.2126	10.7596	2.05737e-09	1.2731e-06	1.09279e-06	10	9	1	0.8	0.1
MLN_CAIR-vs-MLN_TCDD	MLN_CAIR	MLN	CAIR	MLN_TCDD	MLN	TCDD	Macrophages	CHAPERONE MEDIATED AUTOPHAGY	GO:0061684	5/359	16/15653	0.3125	13.6255	7.74113	2.18879e-05	0.00169303	0.00145324	5	4	1	0.6	0.2
MLN_CAIR-vs-MLN_TCDD	MLN_CAIR	MLN	CAIR	MLN_TCDD	MLN	TCDD	Macrophages	MAINTENANCE OF SISTER CHROMATID COHESION	GO:0034086	4/359	12/15653	0.333333	14.5339	7.18543	0.000116415	0.00480249	0.0041223	4	0	4	-1	1
MLN_CAIR-vs-MLN_TCDD	MLN_CAIR	MLN	CAIR	MLN_TCDD	MLN	TCDD	Macrophages	NEGATIVE T CELL SELECTION	GO:0043383	4/359	12/15653	0.333333	14.5339	7.18543	0.000116415	0.00480249	0.0041223	4	1	3	-0.5	0.75
MLN_CAIR-vs-MLN_TCDD	MLN_CAIR	MLN	CAIR	MLN_TCDD	MLN	TCDD	Macrophages	REGULATION OF ASPARTIC TYPE PEPTIDASE ACTIVITY	GO:1905245	4/359	12/15653	0.333333	14.5339	7.18543	0.000116415	0.00480249	0.0041223	4	1	3	-0.5	0.75
MLN_CAIR-vs-MLN_TCDD	MLN_CAIR	MLN	CAIR	MLN_TCDD	MLN	TCDD	Macrophages	ANTIGEN PROCESSING AND PRESENTATION OF EXOGENOUS PEPTIDE ANTIGEN VIA MHC CLASS II	GO:0019886	8/359	22/15653	0.363636	15.8552	10.6823	1.71065e-08	7.56109e-06	6.49019e-06	8	8	0	1	0
MLN_CAIR-vs-MLN_TCDD	MLN_CAIR	MLN	CAIR	MLN_TCDD	MLN	TCDD	Macrophages	POSITIVE REGULATION OF RIG I SIGNALING PATHWAY	GO:1900246	4/359	11/15653	0.363636	15.8552	7.5509	7.90368e-05	0.00407566	0.00349842	4	0	4	-1	1
MLN_CAIR-vs-MLN_TCDD	MLN_CAIR	MLN	CAIR	MLN_TCDD	MLN	TCDD	Macrophages	PEPTIDE ANTIGEN ASSEMBLY WITH MHC PROTEIN COMPLEX	GO:0002501	5/359	13/15653	0.384615	16.7699	8.71471	6.82628e-06	0.000812327	0.000697275	5	5	0	1	0
MLN_CAIR-vs-MLN_TCDD	MLN_CAIR	MLN	CAIR	MLN_TCDD	MLN	TCDD	Macrophages	IMMUNOLOGICAL SYNAPSE FORMATION	GO:0001771	6/359	15/15653	0.4	17.4407	9.75992	5.8661e-07	0.000106763	9.16419e-05	6	3	3	0	0.5
MLN_CAIR-vs-MLN_TCDD	MLN_CAIR	MLN	CAIR	MLN_TCDD	MLN	TCDD	Macrophages	T CELL ACTIVATION VIA T CELL RECEPTOR CONTACT WITH ANTIGEN BOUND TO MHC MOLECULE ON ANTIGEN PRESENTING CELL	GO:0002291	4/359	10/15653	0.4	17.4407	7.96766	5.12217e-05	0.00292601	0.0025116	4	3	1	0.5	0.25
MLN_CAIR-vs-MLN_TCDD	MLN_CAIR	MLN	CAIR	MLN_TCDD	MLN	TCDD	cDC2	ANTIGEN PROCESSING AND PRESENTATION OF EXOGENOUS PEPTIDE ANTIGEN	GO:0002478	14/1855	33/15653	0.424242	3.57987	5.43956	9.36127e-06	0.000575225	0.000486345	14	11	3	0.571429	0.214286
MLN_CAIR-vs-MLN_TCDD	MLN_CAIR	MLN	CAIR	MLN_TCDD	MLN	TCDD	cDC2	FC RECEPTOR MEDIATED STIMULATORY SIGNALING PATHWAY	GO:0002431	14/1855	33/15653	0.424242	3.57987	5.43956	9.36127e-06	0.000575225	0.000486345	14	4	10	-0.428571	0.714286
MLN_CAIR-vs-MLN_TCDD	MLN_CAIR	MLN	CAIR	MLN_TCDD	MLN	TCDD	cDC2	MITOTIC SISTER CHROMATID COHESION	GO:0007064	12/1855	28/15653	0.428571	3.6164	5.08069	3.62189e-05	0.00159568	0.00134913	12	0	12	-1	1
MLN_CAIR-vs-MLN_TCDD	MLN_CAIR	MLN	CAIR	MLN_TCDD	MLN	TCDD	cDC2	NUCLEAR TRANSCRIBED MRNA POLY A TAIL SHORTENING	GO:0000289	12/1855	28/15653	0.428571	3.6164	5.08069	3.62189e-05	0.00159568	0.00134913	12	1	11	-0.833333	0.916667
MLN_CAIR-vs-MLN_TCDD	MLN_CAIR	MLN	CAIR	MLN_TCDD	MLN	TCDD	cDC2	PHOSPHATIDYLINOSITOL 3 PHOSPHATE BIOSYNTHETIC PROCESS	GO:0036092	9/1855	21/15653	0.428571	3.6164	4.39902	0.000349576	0.00820362	0.00693605	9	0	9	-1	1
MLN_CAIR-vs-MLN_TCDD	MLN_CAIR	MLN	CAIR	MLN_TCDD	MLN	TCDD	cDC2	ANTIGEN PROCESSING AND PRESENTATION OF EXOGENOUS PEPTIDE ANTIGEN VIA MHC CLASS II	GO:0019886	10/1855	22/15653	0.454545	3.83558	4.87987	8.93701e-05	0.00283917	0.00240048	10	9	1	0.8	0.1
MLN_CAIR-vs-MLN_TCDD	MLN_CAIR	MLN	CAIR	MLN_TCDD	MLN	TCDD	cDC2	BONE CELL DEVELOPMENT	GO:0098751	16/1855	35/15653	0.457143	3.8575	6.2052	6.30073e-07	7.54658e-05	6.38053e-05	16	5	11	-0.375	0.6875
MLN_CAIR-vs-MLN_TCDD	MLN_CAIR	MLN	CAIR	MLN_TCDD	MLN	TCDD	cDC2	FC GAMMA RECEPTOR SIGNALING PATHWAY	GO:0038094	14/1855	30/15653	0.466667	3.93786	5.90553	2.3491e-06	0.000214586	0.00018143	14	4	10	-0.428571	0.714286
MLN_CAIR-vs-MLN_TCDD	MLN_CAIR	MLN	CAIR	MLN_TCDD	MLN	TCDD	cDC2	MEGAKARYOCYTE DEVELOPMENT	GO:0035855	8/1855	17/15653	0.470588	3.97095	4.49372	0.000346212	0.0081657	0.00690399	8	1	7	-0.75	0.875
MLN_CAIR-vs-MLN_TCDD	MLN_CAIR	MLN	CAIR	MLN_TCDD	MLN	TCDD	cDC2	REGULATION OF B CELL RECEPTOR SIGNALING PATHWAY	GO:0050855	9/1855	19/15653	0.473684	3.99708	4.79279	0.000137099	0.00400156	0.00338327	9	1	8	-0.777778	0.888889
MLN_CAIR-vs-MLN_TCDD	MLN_CAIR	MLN	CAIR	MLN_TCDD	MLN	TCDD	cDC2	PORE COMPLEX ASSEMBLY	GO:0046931	10/1855	21/15653	0.47619	4.01823	5.07461	5.45276e-05	0.00210449	0.00177932	10	0	10	-1	1
MLN_CAIR-vs-MLN_TCDD	MLN_CAIR	MLN	CAIR	MLN_TCDD	MLN	TCDD	cDC2	P BODY ASSEMBLY	GO:0033962	10/1855	21/15653	0.47619	4.01823	5.07461	5.45276e-05	0.00210449	0.00177932	10	0	10	-1	1
MLN_CAIR-vs-MLN_TCDD	MLN_CAIR	MLN	CAIR	MLN_TCDD	MLN	TCDD	cDC2	REGULATION OF SISTER CHROMATID COHESION	GO:0007063	11/1855	21/15653	0.52381	4.42005	5.75021	7.1212e-06	0.000455562	0.000385171	11	0	11	-1	1
MLN_CAIR-vs-MLN_TCDD	MLN_CAIR	MLN	CAIR	MLN_TCDD	MLN	TCDD	cDC2	CORTICOSTEROID RECEPTOR SIGNALING PATHWAY	GO:0031958	8/1855	14/15653	0.571429	4.82187	5.24547	5.94233e-05	0.00222006	0.00187703	8	2	6	-0.5	0.75
MLN_CAIR-vs-MLN_TCDD	MLN_CAIR	MLN	CAIR	MLN_TCDD	MLN	TCDD	cDC2	HISTONE H3 K36 METHYLATION	GO:0010452	8/1855	14/15653	0.571429	4.82187	5.24547	5.94233e-05	0.00222006	0.00187703	8	0	8	-1	1
MLN_CAIR-vs-MLN_TCDD	MLN_CAIR	MLN	CAIR	MLN_TCDD	MLN	TCDD	cDC2	REGULATION OF TRANSLATIONAL INITIATION BY EIF2 ALPHA PHOSPHORYLATION	GO:0010998	6/1855	10/15653	0.6	5.06296	4.71229	0.000377366	0.00863872	0.00730392	6	0	6	-1	1
MLN_CAIR-vs-MLN_TCDD	MLN_CAIR	MLN	CAIR	MLN_TCDD	MLN	TCDD	cDC2	PEPTIDE ANTIGEN ASSEMBLY WITH MHC PROTEIN COMPLEX	GO:0002501	8/1855	13/15653	0.615385	5.19278	5.54504	2.84286e-05	0.00132761	0.00112248	8	8	0	1	0
MLN_CAIR-vs-MLN_TCDD	MLN_CAIR	MLN	CAIR	MLN_TCDD	MLN	TCDD	cDC2	REGULATION OF TRANSLATIONAL INITIATION IN RESPONSE TO STRESS	GO:0043558	9/1855	14/15653	0.642857	5.42461	6.07271	5.18251e-06	0.00039036	0.000330044	9	1	8	-0.777778	0.888889
MLN_CAIR-vs-MLN_TCDD	MLN_CAIR	MLN	CAIR	MLN_TCDD	MLN	TCDD	cDC2	MAINTENANCE OF SISTER CHROMATID COHESION	GO:0034086	8/1855	12/15653	0.666667	5.62552	5.87716	1.22077e-05	0.000703827	0.000595076	8	0	8	-1	1
MLN_CAIR-vs-MLN_TCDD	MLN_CAIR	MLN	CAIR	MLN_TCDD	MLN	TCDD	cDC2	NUCLEAR PORE COMPLEX ASSEMBLY	GO:0051292	7/1855	10/15653	0.7	5.90679	5.69097	2.81322e-05	0.00132705	0.001122	7	0	7	-1	1
MLN_CAIR-vs-MLN_TCDD	MLN_CAIR	MLN	CAIR	MLN_TCDD	MLN	TCDD	cDC1	PROTEIN LOCALIZATION TO CHROMATIN	GO:0071168	11/1678	32/15653	0.34375	3.20663	4.32967	0.000316341	0.0077443	0.0064873	11	2	9	-0.636364	0.818182
MLN_CAIR-vs-MLN_TCDD	MLN_CAIR	MLN	CAIR	MLN_TCDD	MLN	TCDD	cDC1	MRNA SPLICE SITE SELECTION	GO:0006376	11/1678	31/15653	0.354839	3.31007	4.4611	0.000229671	0.00620918	0.00520136	11	4	7	-0.272727	0.636364
MLN_CAIR-vs-MLN_TCDD	MLN_CAIR	MLN	CAIR	MLN_TCDD	MLN	TCDD	cDC1	ANTIGEN PROCESSING AND PRESENTATION OF EXOGENOUS PEPTIDE ANTIGEN	GO:0002478	12/1678	33/15653	0.363636	3.39213	4.76658	9.11166e-05	0.00329087	0.00275673	12	10	2	0.666667	0.166667
MLN_CAIR-vs-MLN_TCDD	MLN_CAIR	MLN	CAIR	MLN_TCDD	MLN	TCDD	cDC1	FC GAMMA RECEPTOR SIGNALING PATHWAY	GO:0038094	11/1678	30/15653	0.366667	3.4204	4.59802	0.000163946	0.0047668	0.00399309	11	1	10	-0.818182	0.909091
MLN_CAIR-vs-MLN_TCDD	MLN_CAIR	MLN	CAIR	MLN_TCDD	MLN	TCDD	cDC1	ANTIGEN PROCESSING AND PRESENTATION OF EXOGENOUS ANTIGEN	GO:0019884	14/1678	38/15653	0.368421	3.43677	5.21122	2.01016e-05	0.0010212	0.000855451	14	11	3	0.571429	0.214286
MLN_CAIR-vs-MLN_TCDD	MLN_CAIR	MLN	CAIR	MLN_TCDD	MLN	TCDD	cDC1	PROTEIN K48 LINKED UBIQUITINATION	GO:0070936	26/1678	67/15653	0.38806	3.61996	7.44681	1.71497e-09	6.60693e-07	5.53454e-07	26	5	21	-0.615385	0.807692
MLN_CAIR-vs-MLN_TCDD	MLN_CAIR	MLN	CAIR	MLN_TCDD	MLN	TCDD	cDC1	NUCLEAR TRANSCRIBED MRNA POLY A TAIL SHORTENING	GO:0000289	11/1678	28/15653	0.392857	3.66472	4.89018	7.89201e-05	0.00291516	0.002442	11	2	9	-0.636364	0.818182
MLN_CAIR-vs-MLN_TCDD	MLN_CAIR	MLN	CAIR	MLN_TCDD	MLN	TCDD	cDC1	RAC PROTEIN SIGNAL TRANSDUCTION	GO:0016601	17/1678	43/15653	0.395349	3.68796	6.1159	8.2682e-07	7.96331e-05	6.67077e-05	17	8	9	-0.0588235	0.529412
MLN_CAIR-vs-MLN_TCDD	MLN_CAIR	MLN	CAIR	MLN_TCDD	MLN	TCDD	cDC1	ANTIGEN PROCESSING AND PRESENTATION OF EXOGENOUS PEPTIDE ANTIGEN VIA MHC CLASS II	GO:0019886	9/1678	22/15653	0.409091	3.81615	4.58014	0.000247802	0.00647224	0.00542172	9	8	1	0.777778	0.111111
MLN_CAIR-vs-MLN_TCDD	MLN_CAIR	MLN	CAIR	MLN_TCDD	MLN	TCDD	cDC1	NEGATIVE REGULATION OF RESPONSE TO OXIDATIVE STRESS	GO:1902883	8/1678	19/15653	0.421053	3.92773	4.42464	0.000437072	0.00953105	0.00798405	8	3	5	-0.25	0.625
MLN_CAIR-vs-MLN_TCDD	MLN_CAIR	MLN	CAIR	MLN_TCDD	MLN	TCDD	cDC1	BONE CELL DEVELOPMENT	GO:0098751	15/1678	35/15653	0.428571	3.99787	6.15233	1.07566e-06	9.20887e-05	7.71416e-05	15	3	12	-0.6	0.8
MLN_CAIR-vs-MLN_TCDD	MLN_CAIR	MLN	CAIR	MLN_TCDD	MLN	TCDD	cDC1	PHOSPHATIDYLINOSITOL 3 PHOSPHATE BIOSYNTHETIC PROCESS	GO:0036092	9/1678	21/15653	0.428571	3.99787	4.76344	0.000161751	0.00473277	0.00396458	9	0	9	-1	1
MLN_CAIR-vs-MLN_TCDD	MLN_CAIR	MLN	CAIR	MLN_TCDD	MLN	TCDD	cDC1	RECEPTOR CATABOLIC PROCESS	GO:0032801	12/1678	28/15653	0.428571	3.99787	5.50157	1.30213e-05	0.000743178	0.000622551	12	4	8	-0.333333	0.666667
MLN_CAIR-vs-MLN_TCDD	MLN_CAIR	MLN	CAIR	MLN_TCDD	MLN	TCDD	cDC1	POSITIVE REGULATION OF DNA TEMPLATED TRANSCRIPTION ELONGATION	GO:0032786	13/1678	30/15653	0.433333	4.04229	5.77942	4.87297e-06	0.000321825	0.000269589	13	4	9	-0.384615	0.692308
MLN_CAIR-vs-MLN_TCDD	MLN_CAIR	MLN	CAIR	MLN_TCDD	MLN	TCDD	cDC1	DOSAGE COMPENSATION	GO:0007549	9/1678	20/15653	0.45	4.19777	4.95844	0.000102115	0.00357328	0.00299329	9	1	8	-0.777778	0.888889
MLN_CAIR-vs-MLN_TCDD	MLN_CAIR	MLN	CAIR	MLN_TCDD	MLN	TCDD	cDC1	MEGAKARYOCYTE DEVELOPMENT	GO:0035855	8/1678	17/15653	0.470588	4.38982	4.84555	0.000171136	0.00488372	0.00409103	8	1	7	-0.75	0.875
MLN_CAIR-vs-MLN_TCDD	MLN_CAIR	MLN	CAIR	MLN_TCDD	MLN	TCDD	cDC1	HISTONE H3 K36 METHYLATION	GO:0010452	7/1678	14/15653	0.5	4.66418	4.75271	0.000278818	0.00708554	0.00593547	7	0	7	-1	1
MLN_CAIR-vs-MLN_TCDD	MLN_CAIR	MLN	CAIR	MLN_TCDD	MLN	TCDD	cDC1	TORC2 SIGNALING	GO:0038203	7/1678	13/15653	0.538462	5.02297	5.02811	0.000153623	0.00455254	0.00381361	7	1	6	-0.714286	0.857143
MLN_CAIR-vs-MLN_TCDD	MLN_CAIR	MLN	CAIR	MLN_TCDD	MLN	TCDD	cDC1	MAINTENANCE OF SISTER CHROMATID COHESION	GO:0034086	7/1678	12/15653	0.583333	5.44155	5.33332	7.81456e-05	0.00291516	0.002442	7	1	6	-0.714286	0.857143
MLN_CAIR-vs-MLN_TCDD	MLN_CAIR	MLN	CAIR	MLN_TCDD	MLN	TCDD	cDC1	PEPTIDE ANTIGEN ASSEMBLY WITH MHC PROTEIN COMPLEX	GO:0002501	9/1678	13/15653	0.692308	6.4581	6.82181	8.76285e-07	8.0153e-05	6.71432e-05	9	9	0	1	0
MLN_CAIR-vs-MLN_TCDD	MLN_CAIR	MLN	CAIR	MLN_TCDD	MLN	TCDD	B cells	RNA DESTABILIZATION	GO:0050779	24/1448	93/15653	0.258065	2.7897	5.52669	2.6225e-06	0.000403775	0.000357631	24	1	23	-0.916667	0.958333
MLN_CAIR-vs-MLN_TCDD	MLN_CAIR	MLN	CAIR	MLN_TCDD	MLN	TCDD	B cells	REGULATION OF CELL SUBSTRATE JUNCTION ORGANIZATION	GO:0150116	18/1448	68/15653	0.264706	2.86149	4.91146	3.15223e-05	0.00230733	0.00204365	18	2	16	-0.777778	0.888889
MLN_CAIR-vs-MLN_TCDD	MLN_CAIR	MLN	CAIR	MLN_TCDD	MLN	TCDD	B cells	PEPTIDYL LYSINE TRIMETHYLATION	GO:0018023	15/1448	55/15653	0.272727	2.9482	4.62094	9.78388e-05	0.00532744	0.00471862	15	0	15	-1	1
MLN_CAIR-vs-MLN_TCDD	MLN_CAIR	MLN	CAIR	MLN_TCDD	MLN	TCDD	B cells	SISTER CHROMATID COHESION	GO:0007062	16/1448	57/15653	0.280702	3.03441	4.91267	3.92868e-05	0.00274087	0.00242764	16	0	16	-1	1
MLN_CAIR-vs-MLN_TCDD	MLN_CAIR	MLN	CAIR	MLN_TCDD	MLN	TCDD	B cells	CLATHRIN DEPENDENT ENDOCYTOSIS	GO:0072583	13/1448	46/15653	0.282609	3.05502	4.4564	0.000190782	0.00878188	0.00777828	13	0	13	-1	1
MLN_CAIR-vs-MLN_TCDD	MLN_CAIR	MLN	CAIR	MLN_TCDD	MLN	TCDD	B cells	HISTONE H3 K9 METHYLATION	GO:0051567	12/1448	39/15653	0.307692	3.32618	4.64373	0.000137298	0.00659179	0.00583848	12	0	12	-1	1
MLN_CAIR-vs-MLN_TCDD	MLN_CAIR	MLN	CAIR	MLN_TCDD	MLN	TCDD	B cells	PROTEIN K48 LINKED UBIQUITINATION	GO:0070936	21/1448	67/15653	0.313433	3.38823	6.25454	3.39453e-07	7.21742e-05	6.39261e-05	21	3	18	-0.714286	0.857143
MLN_CAIR-vs-MLN_TCDD	MLN_CAIR	MLN	CAIR	MLN_TCDD	MLN	TCDD	B cells	REGULATION OF CHROMATIN ASSEMBLY OR DISASSEMBLY	GO:0001672	11/1448	35/15653	0.314286	3.39745	4.53336	0.000210591	0.00940288	0.00832831	11	0	11	-1	1
MLN_CAIR-vs-MLN_TCDD	MLN_CAIR	MLN	CAIR	MLN_TCDD	MLN	TCDD	B cells	ANTIGEN PROCESSING AND PRESENTATION OF EXOGENOUS ANTIGEN	GO:0019884	12/1448	38/15653	0.315789	3.41371	4.75614	0.000103709	0.00557903	0.00494146	12	8	4	0.333333	0.333333
MLN_CAIR-vs-MLN_TCDD	MLN_CAIR	MLN	CAIR	MLN_TCDD	MLN	TCDD	B cells	REGULATION OF CHROMATIN ORGANIZATION	GO:1902275	14/1448	44/15653	0.318182	3.43957	5.1737	2.53253e-05	0.00209403	0.00185472	14	0	14	-1	1
MLN_CAIR-vs-MLN_TCDD	MLN_CAIR	MLN	CAIR	MLN_TCDD	MLN	TCDD	B cells	ANTIGEN PROCESSING AND PRESENTATION OF EXOGENOUS PEPTIDE ANTIGEN	GO:0002478	11/1448	33/15653	0.333333	3.60336	4.77969	0.000116152	0.00603639	0.00534655	11	8	3	0.454545	0.272727
MLN_CAIR-vs-MLN_TCDD	MLN_CAIR	MLN	CAIR	MLN_TCDD	MLN	TCDD	B cells	PROTEIN LOCALIZATION TO CHROMATIN	GO:0071168	11/1448	32/15653	0.34375	3.71597	4.91014	8.44456e-05	0.00483397	0.00428154	11	0	11	-1	1
MLN_CAIR-vs-MLN_TCDD	MLN_CAIR	MLN	CAIR	MLN_TCDD	MLN	TCDD	B cells	ANTIGEN PROCESSING AND PRESENTATION OF PEPTIDE OR POLYSACCHARIDE ANTIGEN VIA MHC CLASS II	GO:0002504	10/1448	28/15653	0.357143	3.86074	4.83723	0.000122984	0.00614427	0.0054421	10	7	3	0.4	0.3
MLN_CAIR-vs-MLN_TCDD	MLN_CAIR	MLN	CAIR	MLN_TCDD	MLN	TCDD	B cells	MITOTIC SISTER CHROMATID COHESION	GO:0007064	10/1448	28/15653	0.357143	3.86074	4.83723	0.000122984	0.00614427	0.0054421	10	0	10	-1	1
MLN_CAIR-vs-MLN_TCDD	MLN_CAIR	MLN	CAIR	MLN_TCDD	MLN	TCDD	B cells	NUCLEAR TRANSCRIBED MRNA POLY A TAIL SHORTENING	GO:0000289	10/1448	28/15653	0.357143	3.86074	4.83723	0.000122984	0.00614427	0.0054421	10	1	9	-0.8	0.9
MLN_CAIR-vs-MLN_TCDD	MLN_CAIR	MLN	CAIR	MLN_TCDD	MLN	TCDD	B cells	B CELL HOMEOSTASIS	GO:0001782	12/1448	30/15653	0.4	4.32403	5.81825	6.66808e-06	0.00076341	0.000676167	12	1	11	-0.833333	0.916667
MLN_CAIR-vs-MLN_TCDD	MLN_CAIR	MLN	CAIR	MLN_TCDD	MLN	TCDD	B cells	ANTIGEN PROCESSING AND PRESENTATION OF EXOGENOUS PEPTIDE ANTIGEN VIA MHC CLASS II	GO:0019886	9/1448	22/15653	0.409091	4.42231	5.12844	7.89437e-05	0.00463794	0.00410791	9	7	2	0.555556	0.222222
MLN_CAIR-vs-MLN_TCDD	MLN_CAIR	MLN	CAIR	MLN_TCDD	MLN	TCDD	B cells	PEPTIDE ANTIGEN ASSEMBLY WITH MHC PROTEIN COMPLEX	GO:0002501	7/1448	13/15653	0.538462	5.82081	5.55165	5.94058e-05	0.00378924	0.00335621	7	7	0	1	0
MLN_CAIR-vs-MLN_TCDD	MLN_CAIR	MLN	CAIR	MLN_TCDD	MLN	TCDD	B cells	MAINTENANCE OF SISTER CHROMATID COHESION	GO:0034086	7/1448	12/15653	0.583333	6.30588	5.87036	2.98033e-05	0.00223529	0.00197984	7	0	7	-1	1
MLN_CAIR-vs-MLN_TCDD	MLN_CAIR	MLN	CAIR	MLN_TCDD	MLN	TCDD	B cells	NUCLEAR PORE COMPLEX ASSEMBLY	GO:0051292	6/1448	10/15653	0.6	6.48605	5.54049	9.38858e-05	0.00528347	0.00467967	6	0	6	-1	1
MLN_CAIR-vs-MLN_TCDD	MLN_CAIR	MLN	CAIR	MLN_TCDD	MLN	TCDD	Activated cDC1	PROTEIN K48 LINKED UBIQUITINATION	GO:0070936	21/1482	67/15653	0.313433	3.3105	6.12894	4.99915e-07	7.30036e-05	6.31471e-05	21	6	15	-0.428571	0.714286
MLN_CAIR-vs-MLN_TCDD	MLN_CAIR	MLN	CAIR	MLN_TCDD	MLN	TCDD	Activated cDC1	ANTIGEN PROCESSING AND PRESENTATION	GO:0019882	31/1482	95/15653	0.326316	3.44657	7.73485	3.30057e-10	1.86771e-07	1.61554e-07	31	21	10	0.354839	0.322581
MLN_CAIR-vs-MLN_TCDD	MLN_CAIR	MLN	CAIR	MLN_TCDD	MLN	TCDD	Activated cDC1	POSITIVE REGULATION OF EXTRINSIC APOPTOTIC SIGNALING PATHWAY	GO:2001238	16/1482	49/15653	0.326531	3.44884	5.552	6.25044e-06	0.000589495	0.000509905	16	6	10	-0.25	0.625
MLN_CAIR-vs-MLN_TCDD	MLN_CAIR	MLN	CAIR	MLN_TCDD	MLN	TCDD	Activated cDC1	PROTEIN LOCALIZATION TO CHROMATIN	GO:0071168	11/1482	32/15653	0.34375	3.63071	4.81729	0.000104298	0.00453996	0.003927	11	2	9	-0.636364	0.818182
MLN_CAIR-vs-MLN_TCDD	MLN_CAIR	MLN	CAIR	MLN_TCDD	MLN	TCDD	Activated cDC1	POSITIVE REGULATION OF FILOPODIUM ASSEMBLY	GO:0051491	10/1482	29/15653	0.344828	3.6421	4.60532	0.000208806	0.00768509	0.00664749	10	2	8	-0.6	0.8
MLN_CAIR-vs-MLN_TCDD	MLN_CAIR	MLN	CAIR	MLN_TCDD	MLN	TCDD	Activated cDC1	VIRAL RNA GENOME REPLICATION	GO:0039694	10/1482	29/15653	0.344828	3.6421	4.60532	0.000208806	0.00768509	0.00664749	10	3	7	-0.4	0.7
MLN_CAIR-vs-MLN_TCDD	MLN_CAIR	MLN	CAIR	MLN_TCDD	MLN	TCDD	Activated cDC1	ANTIGEN PROCESSING AND PRESENTATION OF PEPTIDE ANTIGEN	GO:0048002	19/1482	55/15653	0.345455	3.64872	6.36343	3.17138e-07	5.74274e-05	4.96738e-05	19	16	3	0.684211	0.157895
MLN_CAIR-vs-MLN_TCDD	MLN_CAIR	MLN	CAIR	MLN_TCDD	MLN	TCDD	Activated cDC1	BONE CELL DEVELOPMENT	GO:0098751	13/1482	35/15653	0.371429	3.92306	5.59845	9.38165e-06	0.000786495	0.000680307	13	3	10	-0.538462	0.769231
MLN_CAIR-vs-MLN_TCDD	MLN_CAIR	MLN	CAIR	MLN_TCDD	MLN	TCDD	Activated cDC1	RECEPTOR CATABOLIC PROCESS	GO:0032801	11/1482	28/15653	0.392857	4.14939	5.39391	2.47779e-05	0.0015158	0.00131115	11	4	7	-0.272727	0.636364
MLN_CAIR-vs-MLN_TCDD	MLN_CAIR	MLN	CAIR	MLN_TCDD	MLN	TCDD	Activated cDC1	ANTIGEN PROCESSING AND PRESENTATION OF EXOGENOUS PEPTIDE ANTIGEN	GO:0002478	13/1482	33/15653	0.393939	4.16082	5.87794	4.36321e-06	0.000448915	0.000388305	13	10	3	0.538462	0.230769
MLN_CAIR-vs-MLN_TCDD	MLN_CAIR	MLN	CAIR	MLN_TCDD	MLN	TCDD	Activated cDC1	ANTIGEN PROCESSING AND PRESENTATION OF EXOGENOUS ANTIGEN	GO:0019884	15/1482	38/15653	0.394737	4.16924	6.32535	7.75305e-07	0.00010323	8.92921e-05	15	11	4	0.466667	0.266667
MLN_CAIR-vs-MLN_TCDD	MLN_CAIR	MLN	CAIR	MLN_TCDD	MLN	TCDD	Activated cDC1	ANTIGEN PROCESSING AND PRESENTATION OF ENDOGENOUS PEPTIDE ANTIGEN	GO:0002483	8/1482	20/15653	0.4	4.22483	4.6667	0.000281844	0.00974235	0.00842699	8	8	0	1	0
MLN_CAIR-vs-MLN_TCDD	MLN_CAIR	MLN	CAIR	MLN_TCDD	MLN	TCDD	Activated cDC1	N GLYCAN PROCESSING	GO:0006491	8/1482	19/15653	0.421053	4.44719	4.86201	0.000184346	0.00701288	0.00606604	8	0	8	-1	1
MLN_CAIR-vs-MLN_TCDD	MLN_CAIR	MLN	CAIR	MLN_TCDD	MLN	TCDD	Activated cDC1	NUCLEAR TRANSCRIBED MRNA POLY A TAIL SHORTENING	GO:0000289	12/1482	28/15653	0.428571	4.5266	6.03997	3.57029e-06	0.000384827	0.00033287	12	3	9	-0.5	0.75
MLN_CAIR-vs-MLN_TCDD	MLN_CAIR	MLN	CAIR	MLN_TCDD	MLN	TCDD	Activated cDC1	ANTIGEN PROCESSING AND PRESENTATION OF ENDOGENOUS ANTIGEN	GO:0019883	10/1482	23/15653	0.434783	4.59221	5.57513	2.0254e-05	0.0013685	0.00118374	10	9	1	0.8	0.1
MLN_CAIR-vs-MLN_TCDD	MLN_CAIR	MLN	CAIR	MLN_TCDD	MLN	TCDD	Activated cDC1	DOSAGE COMPENSATION	GO:0007549	9/1482	20/15653	0.45	4.75294	5.43092	3.80978e-05	0.00207794	0.00179739	9	1	8	-0.777778	0.888889
MLN_CAIR-vs-MLN_TCDD	MLN_CAIR	MLN	CAIR	MLN_TCDD	MLN	TCDD	Activated cDC1	ANTIGEN PROCESSING AND PRESENTATION OF PEPTIDE ANTIGEN VIA MHC CLASS I	GO:0002474	14/1482	30/15653	0.466667	4.92897	6.96572	1.48172e-07	3.35387e-05	2.90105e-05	14	12	2	0.714286	0.142857
MLN_CAIR-vs-MLN_TCDD	MLN_CAIR	MLN	CAIR	MLN_TCDD	MLN	TCDD	Activated cDC1	IMMUNOLOGICAL SYNAPSE FORMATION	GO:0001771	7/1482	15/15653	0.466667	4.92897	4.92314	0.000218353	0.00790789	0.00684021	7	3	4	-0.142857	0.571429
MLN_CAIR-vs-MLN_TCDD	MLN_CAIR	MLN	CAIR	MLN_TCDD	MLN	TCDD	Activated cDC1	MAINTENANCE OF SISTER CHROMATID COHESION	GO:0034086	7/1482	12/15653	0.583333	6.16121	5.78387	3.47136e-05	0.0019401	0.00167816	7	0	7	-1	1
MLN_CAIR-vs-MLN_TCDD	MLN_CAIR	MLN	CAIR	MLN_TCDD	MLN	TCDD	Activated cDC1	PEPTIDE ANTIGEN ASSEMBLY WITH MHC PROTEIN COMPLEX	GO:0002501	8/1482	13/15653	0.615385	6.49974	6.41511	5.28027e-06	0.000519647	0.000449487	8	8	0	1	0
MLN_CAIR-vs-MLN_TCDD	MLN_CAIR	MLN	CAIR	MLN_TCDD	MLN	TCDD	CD4+ T cells	PEPTIDYL THREONINE MODIFICATION	GO:0018210	24/937	121/15653	0.198347	3.31348	6.4462	1.72605e-07	5.75493e-05	4.99494e-05	24	2	22	-0.833333	0.916667
MLN_CAIR-vs-MLN_TCDD	MLN_CAIR	MLN	CAIR	MLN_TCDD	MLN	TCDD	CD4+ T cells	ANTIGEN PROCESSING AND PRESENTATION	GO:0019882	19/937	95/15653	0.2	3.34109	5.77514	2.86916e-06	0.000382651	0.000332118	19	10	9	0.0526316	0.473684
MLN_CAIR-vs-MLN_TCDD	MLN_CAIR	MLN	CAIR	MLN_TCDD	MLN	TCDD	CD4+ T cells	RNA DESTABILIZATION	GO:0050779	19/937	93/15653	0.204301	3.41294	5.88902	2.05195e-06	0.00035695	0.000309811	19	1	18	-0.894737	0.947368
MLN_CAIR-vs-MLN_TCDD	MLN_CAIR	MLN	CAIR	MLN_TCDD	MLN	TCDD	CD4+ T cells	NUCLEAR TRANSCRIBED MRNA CATABOLIC PROCESS DEADENYLATION DEPENDENT DECAY	GO:0000288	13/937	63/15653	0.206349	3.44715	4.91098	7.44555e-05	0.00458302	0.00397779	13	1	12	-0.846154	0.923077
MLN_CAIR-vs-MLN_TCDD	MLN_CAIR	MLN	CAIR	MLN_TCDD	MLN	TCDD	CD4+ T cells	SISTER CHROMATID COHESION	GO:0007062	12/937	57/15653	0.210526	3.51694	4.80355	0.000114122	0.00577979	0.00501651	12	0	12	-1	1
MLN_CAIR-vs-MLN_TCDD	MLN_CAIR	MLN	CAIR	MLN_TCDD	MLN	TCDD	CD4+ T cells	ANTIGEN PROCESSING AND PRESENTATION OF PEPTIDE ANTIGEN	GO:0048002	12/937	55/15653	0.218182	3.64482	4.95797	7.9064e-05	0.00472142	0.00409791	12	9	3	0.5	0.25
MLN_CAIR-vs-MLN_TCDD	MLN_CAIR	MLN	CAIR	MLN_TCDD	MLN	TCDD	CD4+ T cells	PROTEIN K48 LINKED UBIQUITINATION	GO:0070936	15/937	67/15653	0.223881	3.74002	5.67132	7.45501e-06	0.000764807	0.000663807	15	1	14	-0.866667	0.933333
MLN_CAIR-vs-MLN_TCDD	MLN_CAIR	MLN	CAIR	MLN_TCDD	MLN	TCDD	CD4+ T cells	ANTIGEN PROCESSING AND PRESENTATION OF EXOGENOUS ANTIGEN	GO:0019884	10/937	38/15653	0.263158	4.39617	5.28896	5.71703e-05	0.00381231	0.00330886	10	7	3	0.4	0.3
MLN_CAIR-vs-MLN_TCDD	MLN_CAIR	MLN	CAIR	MLN_TCDD	MLN	TCDD	CD4+ T cells	ANTIGEN PROCESSING AND PRESENTATION OF EXOGENOUS PEPTIDE ANTIGEN	GO:0002478	9/937	33/15653	0.272727	4.55603	5.1599	9.92209e-05	0.00533744	0.00463258	9	7	2	0.555556	0.222222
MLN_CAIR-vs-MLN_TCDD	MLN_CAIR	MLN	CAIR	MLN_TCDD	MLN	TCDD	CD4+ T cells	PROTEIN LOCALIZATION TO CHROMATIN	GO:0071168	9/937	32/15653	0.28125	4.69841	5.28439	7.61741e-05	0.00461777	0.00400795	9	0	9	-1	1
MLN_CAIR-vs-MLN_TCDD	MLN_CAIR	MLN	CAIR	MLN_TCDD	MLN	TCDD	CD4+ T cells	POSITIVE REGULATION OF MUSCLE HYPERTROPHY	GO:0014742	8/937	27/15653	0.296296	4.94976	5.18309	0.000127825	0.00616227	0.00534849	8	1	7	-0.75	0.875
MLN_CAIR-vs-MLN_TCDD	MLN_CAIR	MLN	CAIR	MLN_TCDD	MLN	TCDD	CD4+ T cells	REGULATION OF NUCLEAR TRANSCRIBED MRNA CATABOLIC PROCESS DEADENYLATION DEPENDENT DECAY	GO:1900151	8/937	26/15653	0.307692	5.14014	5.33118	9.48969e-05	0.00527044	0.00457443	8	1	7	-0.75	0.875
MLN_CAIR-vs-MLN_TCDD	MLN_CAIR	MLN	CAIR	MLN_TCDD	MLN	TCDD	CD4+ T cells	THYMIC T CELL SELECTION	GO:0045061	7/937	22/15653	0.318182	5.31537	5.11088	0.000207417	0.00882845	0.00766257	7	2	5	-0.428571	0.714286
MLN_CAIR-vs-MLN_TCDD	MLN_CAIR	MLN	CAIR	MLN_TCDD	MLN	TCDD	CD4+ T cells	NUCLEAR TRANSCRIBED MRNA POLY A TAIL SHORTENING	GO:0000289	9/937	28/15653	0.321429	5.36961	5.83944	2.33001e-05	0.00194216	0.00168568	9	1	8	-0.777778	0.888889
MLN_CAIR-vs-MLN_TCDD	MLN_CAIR	MLN	CAIR	MLN_TCDD	MLN	TCDD	CD4+ T cells	REGULATION OF SISTER CHROMATID COHESION	GO:0007063	7/937	21/15653	0.333333	5.56848	5.28608	0.00014908	0.00693567	0.00601975	7	0	7	-1	1
MLN_CAIR-vs-MLN_TCDD	MLN_CAIR	MLN	CAIR	MLN_TCDD	MLN	TCDD	CD4+ T cells	ANTIGEN PROCESSING AND PRESENTATION OF ENDOGENOUS ANTIGEN	GO:0019883	8/937	23/15653	0.347826	5.81059	5.82562	3.49799e-05	0.00254463	0.00220859	8	7	1	0.75	0.125
MLN_CAIR-vs-MLN_TCDD	MLN_CAIR	MLN	CAIR	MLN_TCDD	MLN	TCDD	CD4+ T cells	ANTIGEN PROCESSING AND PRESENTATION OF ENDOGENOUS PEPTIDE ANTIGEN	GO:0002483	7/937	20/15653	0.35	5.84691	5.47291	0.000104774	0.00551581	0.0047874	7	6	1	0.714286	0.142857
MLN_CAIR-vs-MLN_TCDD	MLN_CAIR	MLN	CAIR	MLN_TCDD	MLN	TCDD	CD4+ T cells	N GLYCAN PROCESSING	GO:0006491	7/937	19/15653	0.368421	6.15464	5.67283	7.17989e-05	0.0045393	0.00393984	7	0	7	-1	1
MLN_CAIR-vs-MLN_TCDD	MLN_CAIR	MLN	CAIR	MLN_TCDD	MLN	TCDD	CD4+ T cells	POSITIVE THYMIC T CELL SELECTION	GO:0045059	6/937	14/15653	0.428571	7.15948	5.81786	8.96803e-05	0.00520016	0.00451343	6	2	4	-0.333333	0.666667
MLN_CAIR-vs-MLN_TCDD	MLN_CAIR	MLN	CAIR	MLN_TCDD	MLN	TCDD	CD4+ T cells	NEGATIVE T CELL SELECTION	GO:0043383	6/937	12/15653	0.5	8.35272	6.42934	3.0616e-05	0.00235567	0.00204458	6	2	4	-0.333333	0.666667
MLN_CAIR-vs-MLN_TCDD	MLN_CAIR	MLN	CAIR	MLN_TCDD	MLN	TCDD	Activated cDC2	REGULATION OF GENE EXPRESSION EPIGENETIC	GO:0040029	23/1036	131/15653	0.175573	2.65274	5.0571	1.502e-05	0.00128571	0.00110168	23	4	19	-0.652174	0.826087
MLN_CAIR-vs-MLN_TCDD	MLN_CAIR	MLN	CAIR	MLN_TCDD	MLN	TCDD	Activated cDC2	POSITIVE REGULATION OF GTPASE ACTIVITY	GO:0043547	45/1036	250/15653	0.18	2.71963	7.29691	6.5288e-10	9.31442e-07	7.98117e-07	45	8	37	-0.644444	0.822222
MLN_CAIR-vs-MLN_TCDD	MLN_CAIR	MLN	CAIR	MLN_TCDD	MLN	TCDD	Activated cDC2	POSITIVE REGULATION OF MRNA METABOLIC PROCESS	GO:1903313	23/1036	122/15653	0.188525	2.84843	5.45656	4.40041e-06	0.000588555	0.00050431	23	4	19	-0.652174	0.826087
MLN_CAIR-vs-MLN_TCDD	MLN_CAIR	MLN	CAIR	MLN_TCDD	MLN	TCDD	Activated cDC2	SYNAPTIC VESICLE RECYCLING	GO:0036465	14/1036	71/15653	0.197183	2.97925	4.44995	0.000195389	0.00788931	0.00676004	14	3	11	-0.571429	0.785714
MLN_CAIR-vs-MLN_TCDD	MLN_CAIR	MLN	CAIR	MLN_TCDD	MLN	TCDD	Activated cDC2	DENDRITIC SPINE DEVELOPMENT	GO:0060996	18/1036	89/15653	0.202247	3.05577	5.17779	1.74886e-05	0.00138614	0.00118773	18	2	16	-0.777778	0.888889
MLN_CAIR-vs-MLN_TCDD	MLN_CAIR	MLN	CAIR	MLN_TCDD	MLN	TCDD	Activated cDC2	ACTIVATION OF GTPASE ACTIVITY	GO:0090630	21/1036	100/15653	0.21	3.17291	5.80322	1.89107e-06	0.000351903	0.000301532	21	4	17	-0.619048	0.809524
MLN_CAIR-vs-MLN_TCDD	MLN_CAIR	MLN	CAIR	MLN_TCDD	MLN	TCDD	Activated cDC2	RNA DESTABILIZATION	GO:0050779	20/1036	93/15653	0.215054	3.24926	5.79179	2.23856e-06	0.00038837	0.000332779	20	2	18	-0.8	0.9
MLN_CAIR-vs-MLN_TCDD	MLN_CAIR	MLN	CAIR	MLN_TCDD	MLN	TCDD	Activated cDC2	ANTIGEN PROCESSING AND PRESENTATION	GO:0019882	22/1036	95/15653	0.231579	3.49894	6.50395	1.79468e-07	6.40103e-05	5.4848e-05	22	16	6	0.454545	0.272727
MLN_CAIR-vs-MLN_TCDD	MLN_CAIR	MLN	CAIR	MLN_TCDD	MLN	TCDD	Activated cDC2	ANTIGEN PROCESSING AND PRESENTATION OF PEPTIDE ANTIGEN	GO:0048002	13/1036	55/15653	0.236364	3.57124	5.08539	4.62933e-05	0.00287153	0.0024605	13	12	1	0.846154	0.0769231
MLN_CAIR-vs-MLN_TCDD	MLN_CAIR	MLN	CAIR	MLN_TCDD	MLN	TCDD	Activated cDC2	PROTEIN K48 LINKED UBIQUITINATION	GO:0070936	16/1036	67/15653	0.238806	3.60814	5.69556	5.48764e-06	0.0006572	0.00056313	16	4	12	-0.5	0.75
MLN_CAIR-vs-MLN_TCDD	MLN_CAIR	MLN	CAIR	MLN_TCDD	MLN	TCDD	Activated cDC2	CLATHRIN DEPENDENT ENDOCYTOSIS	GO:0072583	12/1036	46/15653	0.26087	3.9415	5.31892	3.15106e-05	0.00221091	0.00189445	12	2	10	-0.666667	0.833333
MLN_CAIR-vs-MLN_TCDD	MLN_CAIR	MLN	CAIR	MLN_TCDD	MLN	TCDD	Activated cDC2	PEPTIDYL LYSINE TRIMETHYLATION	GO:0018023	15/1036	55/15653	0.272727	4.12066	6.17204	1.79179e-06	0.000348585	0.000298689	15	1	14	-0.866667	0.933333
MLN_CAIR-vs-MLN_TCDD	MLN_CAIR	MLN	CAIR	MLN_TCDD	MLN	TCDD	Activated cDC2	ANTIGEN PROCESSING AND PRESENTATION OF PEPTIDE ANTIGEN VIA MHC CLASS I	GO:0002474	9/1036	30/15653	0.3	4.53272	5.15613	9.47076e-05	0.00460623	0.0039469	9	8	1	0.777778	0.111111
MLN_CAIR-vs-MLN_TCDD	MLN_CAIR	MLN	CAIR	MLN_TCDD	MLN	TCDD	Activated cDC2	RAC PROTEIN SIGNAL TRANSDUCTION	GO:0016601	13/1036	43/15653	0.302326	4.56786	6.23701	2.45302e-06	0.000398566	0.000341516	13	5	8	-0.230769	0.615385
MLN_CAIR-vs-MLN_TCDD	MLN_CAIR	MLN	CAIR	MLN_TCDD	MLN	TCDD	Activated cDC2	ANTIGEN PROCESSING AND PRESENTATION OF EXOGENOUS PEPTIDE ANTIGEN	GO:0002478	10/1036	33/15653	0.30303	4.57851	5.4784	3.51409e-05	0.00238735	0.00204563	10	9	1	0.8	0.1
MLN_CAIR-vs-MLN_TCDD	MLN_CAIR	MLN	CAIR	MLN_TCDD	MLN	TCDD	Activated cDC2	ANTIGEN PROCESSING AND PRESENTATION OF EXOGENOUS ANTIGEN	GO:0019884	12/1036	38/15653	0.315789	4.77129	6.19649	3.58983e-06	0.000512149	0.000438841	12	10	2	0.666667	0.166667
MLN_CAIR-vs-MLN_TCDD	MLN_CAIR	MLN	CAIR	MLN_TCDD	MLN	TCDD	Activated cDC2	POSITIVE REGULATION OF LEUKOCYTE APOPTOTIC PROCESS	GO:2000108	8/1036	24/15653	0.333333	5.03636	5.26824	0.000101375	0.00476795	0.00408547	8	2	6	-0.5	0.75
MLN_CAIR-vs-MLN_TCDD	MLN_CAIR	MLN	CAIR	MLN_TCDD	MLN	TCDD	Activated cDC2	ANTIGEN PROCESSING AND PRESENTATION OF ENDOGENOUS ANTIGEN	GO:0019883	9/1036	23/15653	0.391304	5.91225	6.27625	8.24627e-06	0.000882351	0.000756053	9	9	0	1	0
MLN_CAIR-vs-MLN_TCDD	MLN_CAIR	MLN	CAIR	MLN_TCDD	MLN	TCDD	Activated cDC2	ANTIGEN PROCESSING AND PRESENTATION OF ENDOGENOUS PEPTIDE ANTIGEN	GO:0002483	8/1036	20/15653	0.4	6.04363	6.00859	2.20322e-05	0.00168389	0.00144286	8	8	0	1	0
MLN_CAIR-vs-MLN_TCDD	MLN_CAIR	MLN	CAIR	MLN_TCDD	MLN	TCDD	Activated cDC2	N GLYCAN PROCESSING	GO:0006491	8/1036	19/15653	0.421053	6.36172	6.2256	1.40321e-05	0.00125732	0.00107735	8	0	8	-1	1
MLN_CAIR-vs-MLN_TCDD	MLN_CAIR	MLN	CAIR	MLN_TCDD	MLN	TCDD	CD8+ T cells	DENDRITE DEVELOPMENT	GO:0016358	25/699	229/15653	0.10917	2.4447	4.76147	3.44451e-05	0.00251111	0.00226434	25	2	23	-0.84	0.92
MLN_CAIR-vs-MLN_TCDD	MLN_CAIR	MLN	CAIR	MLN_TCDD	MLN	TCDD	CD8+ T cells	REGULATION OF CELL SUBSTRATE ADHESION	GO:0010810	23/699	209/15653	0.110048	2.46435	4.60768	6.1949e-05	0.00418775	0.00377622	23	5	18	-0.565217	0.782609
MLN_CAIR-vs-MLN_TCDD	MLN_CAIR	MLN	CAIR	MLN_TCDD	MLN	TCDD	CD8+ T cells	PROTEIN POLYUBIQUITINATION	GO:0000209	27/699	239/15653	0.112971	2.5298	5.15253	9.04876e-06	0.000885349	0.000798346	27	2	25	-0.851852	0.925926
MLN_CAIR-vs-MLN_TCDD	MLN_CAIR	MLN	CAIR	MLN_TCDD	MLN	TCDD	CD8+ T cells	REGULATION OF GTPASE ACTIVITY	GO:0043087	42/699	338/15653	0.12426	2.78261	7.16312	1.82739e-09	2.26475e-06	2.04219e-06	42	5	37	-0.761905	0.880952
MLN_CAIR-vs-MLN_TCDD	MLN_CAIR	MLN	CAIR	MLN_TCDD	MLN	TCDD	CD8+ T cells	POSITIVE REGULATION OF MRNA METABOLIC PROCESS	GO:1903313	16/699	122/15653	0.131148	2.93684	4.64322	0.000104825	0.00618634	0.00557841	16	3	13	-0.625	0.8125
MLN_CAIR-vs-MLN_TCDD	MLN_CAIR	MLN	CAIR	MLN_TCDD	MLN	TCDD	CD8+ T cells	PEPTIDYL THREONINE MODIFICATION	GO:0018210	16/699	121/15653	0.132231	2.96111	4.68195	9.49258e-05	0.00588223	0.00530419	16	1	15	-0.875	0.9375
MLN_CAIR-vs-MLN_TCDD	MLN_CAIR	MLN	CAIR	MLN_TCDD	MLN	TCDD	CD8+ T cells	POSITIVE REGULATION OF GTPASE ACTIVITY	GO:0043547	34/699	250/15653	0.136	3.04551	7.04876	6.68239e-09	4.96902e-06	4.48072e-06	34	4	30	-0.764706	0.882353
MLN_CAIR-vs-MLN_TCDD	MLN_CAIR	MLN	CAIR	MLN_TCDD	MLN	TCDD	CD8+ T cells	DENDRITE MORPHOGENESIS	GO:0048813	19/699	138/15653	0.137681	3.08315	5.3141	1.20751e-05	0.00104407	0.000941473	19	1	18	-0.894737	0.947368
MLN_CAIR-vs-MLN_TCDD	MLN_CAIR	MLN	CAIR	MLN_TCDD	MLN	TCDD	CD8+ T cells	POST GOLGI VESICLE MEDIATED TRANSPORT	GO:0006892	15/699	106/15653	0.141509	3.16888	4.84407	7.12394e-05	0.00456669	0.00411792	15	3	12	-0.6	0.8
MLN_CAIR-vs-MLN_TCDD	MLN_CAIR	MLN	CAIR	MLN_TCDD	MLN	TCDD	CD8+ T cells	REGULATION OF CELL MATRIX ADHESION	GO:0001952	17/699	118/15653	0.144068	3.22617	5.24794	1.88599e-05	0.00155825	0.00140512	17	3	14	-0.647059	0.823529
MLN_CAIR-vs-MLN_TCDD	MLN_CAIR	MLN	CAIR	MLN_TCDD	MLN	TCDD	CD8+ T cells	SISTER CHROMATID COHESION	GO:0007062	10/699	57/15653	0.175439	3.92867	4.78901	0.000190317	0.00996616	0.00898679	10	0	10	-1	1
MLN_CAIR-vs-MLN_TCDD	MLN_CAIR	MLN	CAIR	MLN_TCDD	MLN	TCDD	CD8+ T cells	PROTEIN K48 LINKED UBIQUITINATION	GO:0070936	13/699	67/15653	0.19403	4.34499	5.93212	6.85122e-06	0.000707578	0.000638045	13	2	11	-0.692308	0.846154
MLN_CAIR-vs-MLN_TCDD	MLN_CAIR	MLN	CAIR	MLN_TCDD	MLN	TCDD	CD8+ T cells	POSITIVE T CELL SELECTION	GO:0043368	8/699	36/15653	0.222222	4.97632	5.1639	0.000151163	0.00838843	0.00756409	8	2	6	-0.5	0.75
MLN_CAIR-vs-MLN_TCDD	MLN_CAIR	MLN	CAIR	MLN_TCDD	MLN	TCDD	CD8+ T cells	REGULATION OF ESTABLISHMENT OR MAINTENANCE OF CELL POLARITY	GO:0032878	7/699	26/15653	0.269231	6.029	5.54849	0.000107371	0.00623758	0.00562461	7	1	6	-0.714286	0.857143
MLN_CAIR-vs-MLN_TCDD	MLN_CAIR	MLN	CAIR	MLN_TCDD	MLN	TCDD	CD8+ T cells	GOLGI TO VACUOLE TRANSPORT	GO:0006896	6/699	20/15653	0.3	6.71803	5.53203	0.000175653	0.0094649	0.00853478	6	2	4	-0.333333	0.666667
MLN_CAIR-vs-MLN_TCDD	MLN_CAIR	MLN	CAIR	MLN_TCDD	MLN	TCDD	CD8+ T cells	THYMIC T CELL SELECTION	GO:0045061	7/699	22/15653	0.318182	7.12518	6.21558	3.25446e-05	0.00242002	0.0021822	7	2	5	-0.428571	0.714286
MLN_CAIR-vs-MLN_TCDD	MLN_CAIR	MLN	CAIR	MLN_TCDD	MLN	TCDD	CD8+ T cells	POSITIVE THYMIC T CELL SELECTION	GO:0045059	6/699	14/15653	0.428571	9.59718	6.95761	1.71323e-05	0.00144768	0.00130541	6	2	4	-0.333333	0.666667
MLN_CAIR-vs-MLN_TCDD	MLN_CAIR	MLN	CAIR	MLN_TCDD	MLN	TCDD	CD8+ T cells	POSITIVE REGULATION OF RIG I SIGNALING PATHWAY	GO:1900246	5/699	11/15653	0.454545	10.1788	6.58388	6.45986e-05	0.00421364	0.00379957	5	0	5	-1	1
MLN_CAIR-vs-MLN_TCDD	MLN_CAIR	MLN	CAIR	MLN_TCDD	MLN	TCDD	CD8+ T cells	MAINTENANCE OF SISTER CHROMATID COHESION	GO:0034086	6/699	12/15653	0.5	11.1967	7.63947	5.69341e-06	0.000622591	0.000561409	6	0	6	-1	1
MLN_CAIR-vs-MLN_TCDD	MLN_CAIR	MLN	CAIR	MLN_TCDD	MLN	TCDD	CD8+ T cells	NEGATIVE T CELL SELECTION	GO:0043383	6/699	12/15653	0.5	11.1967	7.63947	5.69341e-06	0.000622591	0.000561409	6	2	4	-0.333333	0.666667
Colon_CAIR-vs-Colon_TCDD	Colon_CAIR	Colon	CAIR	Colon_TCDD	Colon	TCDD	Plasma cells	REGULATION OF PROTEIN DEPHOSPHORYLATION	GO:0035304	14/758	86/15653	0.162791	3.36169	4.95415	6.12247e-05	0.0045029	0.0038802	14	1	13	-0.857143	0.928571
Colon_CAIR-vs-Colon_TCDD	Colon_CAIR	Colon	CAIR	Colon_TCDD	Colon	TCDD	Plasma cells	POST GOLGI VESICLE MEDIATED TRANSPORT	GO:0006892	18/758	106/15653	0.169811	3.50667	5.84152	3.05871e-06	0.000496786	0.000428086	18	1	17	-0.888889	0.944444
Colon_CAIR-vs-Colon_TCDD	Colon_CAIR	Colon	CAIR	Colon_TCDD	Colon	TCDD	Plasma cells	NUCLEAR TRANSCRIBED MRNA CATABOLIC PROCESS	GO:0000956	21/758	123/15653	0.170732	3.52568	6.34372	4.26275e-07	9.77423e-05	8.42256e-05	21	1	20	-0.904762	0.952381
Colon_CAIR-vs-Colon_TCDD	Colon_CAIR	Colon	CAIR	Colon_TCDD	Colon	TCDD	Plasma cells	GOLGI ORGANIZATION	GO:0007030	24/758	137/15653	0.175182	3.61759	6.94178	3.8707e-08	1.25733e-05	1.08346e-05	24	1	23	-0.916667	0.958333
Colon_CAIR-vs-Colon_TCDD	Colon_CAIR	Colon	CAIR	Colon_TCDD	Colon	TCDD	Plasma cells	PROTEIN LOCALIZATION TO ENDOPLASMIC RETICULUM	GO:0070972	12/758	65/15653	0.184615	3.81238	5.12548	5.75634e-05	0.00431504	0.00371831	12	6	6	0	0.5
Colon_CAIR-vs-Colon_TCDD	Colon_CAIR	Colon	CAIR	Colon_TCDD	Colon	TCDD	Plasma cells	REGULATION OF B CELL PROLIFERATION	GO:0030888	12/758	64/15653	0.1875	3.87195	5.19346	4.90671e-05	0.00406944	0.00350668	12	2	10	-0.666667	0.833333
Colon_CAIR-vs-Colon_TCDD	Colon_CAIR	Colon	CAIR	Colon_TCDD	Colon	TCDD	Plasma cells	POSITIVE REGULATION OF MRNA METABOLIC PROCESS	GO:1903313	23/758	122/15653	0.188525	3.89311	7.23676	1.77774e-08	8.66203e-06	7.46416e-06	23	3	20	-0.73913	0.869565
Colon_CAIR-vs-Colon_TCDD	Colon_CAIR	Colon	CAIR	Colon_TCDD	Colon	TCDD	Plasma cells	LYMPHOCYTE HOMEOSTASIS	GO:0002260	13/758	64/15653	0.203125	4.19461	5.77694	9.65601e-06	0.0010754	0.000926686	13	4	9	-0.384615	0.692308
Colon_CAIR-vs-Colon_TCDD	Colon_CAIR	Colon	CAIR	Colon_TCDD	Colon	TCDD	Plasma cells	RNA DESTABILIZATION	GO:0050779	20/758	93/15653	0.215054	4.44095	7.50782	1.47363e-08	8.20599e-06	7.07119e-06	20	1	19	-0.9	0.95
Colon_CAIR-vs-Colon_TCDD	Colon_CAIR	Colon	CAIR	Colon_TCDD	Colon	TCDD	Plasma cells	NUCLEAR TRANSCRIBED MRNA CATABOLIC PROCESS DEADENYLATION DEPENDENT DECAY	GO:0000288	14/758	63/15653	0.222222	4.58898	6.43898	1.41659e-06	0.000290625	0.000250435	14	1	13	-0.857143	0.928571
Colon_CAIR-vs-Colon_TCDD	Colon_CAIR	Colon	CAIR	Colon_TCDD	Colon	TCDD	Plasma cells	POSITIVE REGULATION OF INTERLEUKIN 2 PRODUCTION	GO:0032743	8/758	34/15653	0.235294	4.85892	5.08133	0.000172153	0.00928562	0.00800151	8	1	7	-0.75	0.875
Colon_CAIR-vs-Colon_TCDD	Colon_CAIR	Colon	CAIR	Colon_TCDD	Colon	TCDD	Plasma cells	NEGATIVE REGULATION OF PROTEIN DEPHOSPHORYLATION	GO:0035308	8/758	33/15653	0.242424	5.00616	5.19689	0.000137422	0.00865754	0.00746029	8	0	8	-1	1
Colon_CAIR-vs-Colon_TCDD	Colon_CAIR	Colon	CAIR	Colon_TCDD	Colon	TCDD	Plasma cells	ESTABLISHMENT OF PROTEIN LOCALIZATION TO ENDOPLASMIC RETICULUM	GO:0072599	10/758	38/15653	0.263158	5.43431	6.17372	9.17933e-06	0.0010754	0.000926686	10	5	5	0	0.5
Colon_CAIR-vs-Colon_TCDD	Colon_CAIR	Colon	CAIR	Colon_TCDD	Colon	TCDD	Plasma cells	REGULATION OF ESTABLISHMENT OR MAINTENANCE OF CELL POLARITY	GO:0032878	7/758	26/15653	0.269231	5.55972	5.24912	0.000177928	0.00928562	0.00800151	7	1	6	-0.714286	0.857143
Colon_CAIR-vs-Colon_TCDD	Colon_CAIR	Colon	CAIR	Colon_TCDD	Colon	TCDD	Plasma cells	REGULATION OF NUCLEAR TRANSCRIBED MRNA CATABOLIC PROCESS DEADENYLATION DEPENDENT DECAY	GO:1900151	7/758	26/15653	0.269231	5.55972	5.24912	0.000177928	0.00928562	0.00800151	7	1	6	-0.714286	0.857143
Colon_CAIR-vs-Colon_TCDD	Colon_CAIR	Colon	CAIR	Colon_TCDD	Colon	TCDD	Plasma cells	B CELL HOMEOSTASIS	GO:0001782	9/758	30/15653	0.3	6.19512	6.425	7.97079e-06	0.00103567	0.000892449	9	1	8	-0.777778	0.888889
Colon_CAIR-vs-Colon_TCDD	Colon_CAIR	Colon	CAIR	Colon_TCDD	Colon	TCDD	Plasma cells	REGULATION OF GOLGI ORGANIZATION	GO:1903358	6/758	18/15653	0.333333	6.88347	5.63404	0.000142145	0.00865754	0.00746029	6	0	6	-1	1
Colon_CAIR-vs-Colon_TCDD	Colon_CAIR	Colon	CAIR	Colon_TCDD	Colon	TCDD	Plasma cells	N GLYCAN PROCESSING	GO:0006491	7/758	19/15653	0.368421	7.60804	6.5015	1.83468e-05	0.00183374	0.00158015	7	0	7	-1	1
Colon_CAIR-vs-Colon_TCDD	Colon_CAIR	Colon	CAIR	Colon_TCDD	Colon	TCDD	Plasma cells	NUCLEAR TRANSCRIBED MRNA POLY A TAIL SHORTENING	GO:0000289	11/758	28/15653	0.392857	8.11266	8.49767	3.21972e-08	1.25733e-05	1.08346e-05	11	1	10	-0.818182	0.909091
Colon_CAIR-vs-Colon_TCDD	Colon_CAIR	Colon	CAIR	Colon_TCDD	Colon	TCDD	Plasma cells	NLS BEARING PROTEIN IMPORT INTO NUCLEUS	GO:0006607	5/758	12/15653	0.416667	8.60433	5.94455	0.000156545	0.00924565	0.00796707	5	0	5	-1	1
Colon_CAIR-vs-Colon_TCDD	Colon_CAIR	Colon	CAIR	Colon_TCDD	Colon	TCDD	T cells	IMMUNE RESPONSE REGULATING SIGNALING PATHWAY	GO:0002764	11/91	490/15653	0.022449	3.86147	4.92116	0.000124874	0.00556423	0.00499495	11	4	7	-0.272727	0.636364
Colon_CAIR-vs-Colon_TCDD	Colon_CAIR	Colon	CAIR	Colon_TCDD	Colon	TCDD	T cells	IMMUNE RESPONSE REGULATING CELL SURFACE RECEPTOR SIGNALING PATHWAY	GO:0002768	9/91	335/15653	0.0268657	4.62119	5.12325	0.000141938	0.00614387	0.00551529	9	4	5	-0.111111	0.555556
Colon_CAIR-vs-Colon_TCDD	Colon_CAIR	Colon	CAIR	Colon_TCDD	Colon	TCDD	T cells	PHAGOCYTOSIS	GO:0006909	9/91	325/15653	0.0276923	4.76338	5.24264	0.000112911	0.00556423	0.00499495	9	5	4	0.111111	0.444444
Colon_CAIR-vs-Colon_TCDD	Colon_CAIR	Colon	CAIR	Colon_TCDD	Colon	TCDD	T cells	POSITIVE REGULATION OF CELL ACTIVATION	GO:0050867	13/91	448/15653	0.0290179	4.99139	6.55455	1.82839e-06	0.00025182	0.000226056	13	6	7	-0.0769231	0.538462
Colon_CAIR-vs-Colon_TCDD	Colon_CAIR	Colon	CAIR	Colon_TCDD	Colon	TCDD	T cells	ANTIGEN RECEPTOR MEDIATED SIGNALING PATHWAY	GO:0050851	9/91	255/15653	0.0352941	6.07098	6.24313	1.71819e-05	0.00130153	0.00116837	9	4	5	-0.111111	0.555556
Colon_CAIR-vs-Colon_TCDD	Colon_CAIR	Colon	CAIR	Colon_TCDD	Colon	TCDD	T cells	REGULATION OF B CELL ACTIVATION	GO:0050864	8/91	223/15653	0.0358744	6.1708	5.94703	4.60844e-05	0.00290908	0.00261145	8	5	3	0.25	0.375
Colon_CAIR-vs-Colon_TCDD	Colon_CAIR	Colon	CAIR	Colon_TCDD	Colon	TCDD	T cells	B CELL MEDIATED IMMUNITY	GO:0019724	9/91	236/15653	0.0381356	6.55974	6.58087	9.25608e-06	0.000738549	0.000662988	9	6	3	0.333333	0.333333
Colon_CAIR-vs-Colon_TCDD	Colon_CAIR	Colon	CAIR	Colon_TCDD	Colon	TCDD	T cells	B CELL RECEPTOR SIGNALING PATHWAY	GO:0050853	6/91	152/15653	0.0394737	6.78991	5.48512	0.000256701	0.00997184	0.00895162	6	4	2	0.333333	0.333333
Colon_CAIR-vs-Colon_TCDD	Colon_CAIR	Colon	CAIR	Colon_TCDD	Colon	TCDD	T cells	POSITIVE REGULATION OF B CELL ACTIVATION	GO:0050871	8/91	175/15653	0.0457143	7.86336	6.98186	8.02538e-06	0.000738549	0.000662988	8	5	3	0.25	0.375
Colon_CAIR-vs-Colon_TCDD	Colon_CAIR	Colon	CAIR	Colon_TCDD	Colon	TCDD	T cells	T CELL DIFFERENTIATION IN THYMUS	GO:0033077	5/91	78/15653	0.0641026	11.0263	6.78811	8.98184e-05	0.00469223	0.00421217	5	2	3	-0.2	0.6
Colon_CAIR-vs-Colon_TCDD	Colon_CAIR	Colon	CAIR	Colon_TCDD	Colon	TCDD	T cells	RETINA HOMEOSTASIS	GO:0001895	6/91	75/15653	0.08	13.7609	8.47088	4.76792e-06	0.000555646	0.000498798	6	6	0	1	0
Colon_CAIR-vs-Colon_TCDD	Colon_CAIR	Colon	CAIR	Colon_TCDD	Colon	TCDD	T cells	T CELL SELECTION	GO:0045058	4/91	49/15653	0.0816327	14.0417	6.99178	0.000185422	0.0075923	0.00681553	4	1	3	-0.5	0.75
Colon_CAIR-vs-Colon_TCDD	Colon_CAIR	Colon	CAIR	Colon_TCDD	Colon	TCDD	T cells	REGULATION OF RESPIRATORY BURST	GO:0060263	3/91	17/15653	0.176471	30.3549	9.26008	0.000121847	0.00556423	0.00499495	3	2	1	0.333333	0.333333
Colon_CAIR-vs-Colon_TCDD	Colon_CAIR	Colon	CAIR	Colon_TCDD	Colon	TCDD	T cells	THYMIC T CELL SELECTION	GO:0045061	4/91	22/15653	0.181818	31.2747	10.866	7.21674e-06	0.000728891	0.000654318	4	1	3	-0.5	0.75
Colon_CAIR-vs-Colon_TCDD	Colon_CAIR	Colon	CAIR	Colon_TCDD	Colon	TCDD	T cells	POSITIVE THYMIC T CELL SELECTION	GO:0045059	3/91	14/15653	0.214286	36.8595	10.2645	6.60541e-05	0.00370637	0.00332717	3	1	2	-0.333333	0.666667
Colon_CAIR-vs-Colon_TCDD	Colon_CAIR	Colon	CAIR	Colon_TCDD	Colon	TCDD	T cells	NEGATIVE T CELL SELECTION	GO:0043383	3/91	12/15653	0.25	43.0027	11.1304	4.02609e-05	0.00265197	0.00238065	3	1	2	-0.333333	0.666667
Colon_CAIR-vs-Colon_TCDD	Colon_CAIR	Colon	CAIR	Colon_TCDD	Colon	TCDD	Macrophages	POSITIVE REGULATION OF LEUKOCYTE CELL CELL ADHESION	GO:1903039	13/243	231/15653	0.0562771	3.62512	5.04745	6.73159e-05	0.00550592	0.00449108	13	10	3	0.538462	0.230769
Colon_CAIR-vs-Colon_TCDD	Colon_CAIR	Colon	CAIR	Colon_TCDD	Colon	TCDD	Macrophages	MYELOID LEUKOCYTE DIFFERENTIATION	GO:0002573	12/243	208/15653	0.0576923	3.71629	4.95222	0.000101302	0.00675039	0.00550617	12	6	6	0	0.5
Colon_CAIR-vs-Colon_TCDD	Colon_CAIR	Colon	CAIR	Colon_TCDD	Colon	TCDD	Macrophages	CELLULAR RESPONSE TO INORGANIC SUBSTANCE	GO:0071241	12/243	206/15653	0.0582524	3.75237	4.9935	9.24063e-05	0.00630082	0.00513946	12	7	5	0.166667	0.416667
Colon_CAIR-vs-Colon_TCDD	Colon_CAIR	Colon	CAIR	Colon_TCDD	Colon	TCDD	Macrophages	REGULATION OF MYELOID CELL DIFFERENTIATION	GO:0045637	12/243	201/15653	0.0597015	3.84571	5.09898	7.30506e-05	0.00569479	0.00464514	12	7	5	0.166667	0.416667
Colon_CAIR-vs-Colon_TCDD	Colon_CAIR	Colon	CAIR	Colon_TCDD	Colon	TCDD	Macrophages	T CELL PROLIFERATION	GO:0042098	12/243	193/15653	0.0621762	4.00512	5.275	4.93337e-05	0.0045202	0.00368704	12	7	5	0.166667	0.416667
Colon_CAIR-vs-Colon_TCDD	Colon_CAIR	Colon	CAIR	Colon_TCDD	Colon	TCDD	Macrophages	REGULATION OF PROTEIN BINDING	GO:0043393	13/243	192/15653	0.0677083	4.36148	5.88503	9.65391e-06	0.00135161	0.00110248	13	6	7	-0.0769231	0.538462
Colon_CAIR-vs-Colon_TCDD	Colon_CAIR	Colon	CAIR	Colon_TCDD	Colon	TCDD	Macrophages	B CELL MEDIATED IMMUNITY	GO:0019724	16/243	236/15653	0.0677966	4.36716	6.54496	8.81326e-07	0.000273243	0.000222879	16	15	1	0.875	0.0625
Colon_CAIR-vs-Colon_TCDD	Colon_CAIR	Colon	CAIR	Colon_TCDD	Colon	TCDD	Macrophages	OSTEOCLAST DIFFERENTIATION	GO:0030316	9/243	97/15653	0.0927835	5.97671	6.17399	1.96831e-05	0.00221964	0.00181052	9	5	4	0.111111	0.444444
Colon_CAIR-vs-Colon_TCDD	Colon_CAIR	Colon	CAIR	Colon_TCDD	Colon	TCDD	Macrophages	RETINA HOMEOSTASIS	GO:0001895	7/243	75/15653	0.0933333	6.01213	5.46366	0.000161196	0.00945253	0.00771025	7	7	0	1	0
Colon_CAIR-vs-Colon_TCDD	Colon_CAIR	Colon	CAIR	Colon_TCDD	Colon	TCDD	Macrophages	MYELOID CELL DEVELOPMENT	GO:0061515	7/243	73/15653	0.0958904	6.17684	5.5671	0.000135847	0.00812864	0.00663038	7	0	7	-1	1
Colon_CAIR-vs-Colon_TCDD	Colon_CAIR	Colon	CAIR	Colon_TCDD	Colon	TCDD	Macrophages	ANTIGEN PROCESSING AND PRESENTATION	GO:0019882	14/243	95/15653	0.147368	9.49283	10.4262	2.17473e-10	1.01057e-07	8.24306e-08	14	11	3	0.571429	0.214286
Colon_CAIR-vs-Colon_TCDD	Colon_CAIR	Colon	CAIR	Colon_TCDD	Colon	TCDD	Macrophages	ANTIGEN PROCESSING AND PRESENTATION OF PEPTIDE ANTIGEN VIA MHC CLASS I	GO:0002474	6/243	30/15653	0.2	12.8831	8.1808	5.71772e-06	0.00104777	0.000854649	6	5	1	0.666667	0.166667
Colon_CAIR-vs-Colon_TCDD	Colon_CAIR	Colon	CAIR	Colon_TCDD	Colon	TCDD	Macrophages	ANTIGEN PROCESSING AND PRESENTATION OF PEPTIDE ANTIGEN	GO:0048002	12/243	55/15653	0.218182	14.0543	12.1783	3.63135e-11	2.66178e-08	2.17116e-08	12	10	2	0.666667	0.166667
Colon_CAIR-vs-Colon_TCDD	Colon_CAIR	Colon	CAIR	Colon_TCDD	Colon	TCDD	Macrophages	REGULATION OF RESPIRATORY BURST	GO:0060263	4/243	17/15653	0.235294	15.1566	7.33344	0.000115025	0.00702613	0.00573108	4	3	1	0.5	0.25
Colon_CAIR-vs-Colon_TCDD	Colon_CAIR	Colon	CAIR	Colon_TCDD	Colon	TCDD	Macrophages	IMMUNOLOGICAL SYNAPSE FORMATION	GO:0001771	4/243	15/15653	0.266667	17.1775	7.87142	6.76034e-05	0.00550592	0.00449108	4	2	2	0	0.5
Colon_CAIR-vs-Colon_TCDD	Colon_CAIR	Colon	CAIR	Colon_TCDD	Colon	TCDD	Macrophages	ANTIGEN PROCESSING AND PRESENTATION OF EXOGENOUS ANTIGEN	GO:0019884	11/243	38/15653	0.289474	18.6466	13.6763	8.37189e-12	1.22732e-08	1.0011e-08	11	8	3	0.454545	0.272727
Colon_CAIR-vs-Colon_TCDD	Colon_CAIR	Colon	CAIR	Colon_TCDD	Colon	TCDD	Macrophages	ANTIGEN PROCESSING AND PRESENTATION OF EXOGENOUS PEPTIDE ANTIGEN	GO:0002478	10/243	33/15653	0.30303	19.5199	13.3734	4.57275e-11	2.68146e-08	2.18722e-08	10	8	2	0.6	0.2
Colon_CAIR-vs-Colon_TCDD	Colon_CAIR	Colon	CAIR	Colon_TCDD	Colon	TCDD	Macrophages	ANTIGEN PROCESSING AND PRESENTATION OF PEPTIDE OR POLYSACCHARIDE ANTIGEN VIA MHC CLASS II	GO:0002504	9/243	28/15653	0.321429	20.705	13.1049	2.41269e-10	1.01057e-07	8.24306e-08	9	8	1	0.777778	0.111111
Colon_CAIR-vs-Colon_TCDD	Colon_CAIR	Colon	CAIR	Colon_TCDD	Colon	TCDD	Macrophages	PEPTIDE ANTIGEN ASSEMBLY WITH MHC PROTEIN COMPLEX	GO:0002501	5/243	13/15653	0.384615	24.7752	10.7687	1.00611e-06	0.000273243	0.000222879	5	5	0	1	0
Colon_CAIR-vs-Colon_TCDD	Colon_CAIR	Colon	CAIR	Colon_TCDD	Colon	TCDD	Macrophages	ANTIGEN PROCESSING AND PRESENTATION OF EXOGENOUS PEPTIDE ANTIGEN VIA MHC CLASS II	GO:0019886	9/243	22/15653	0.409091	26.3519	14.9422	1.88458e-11	1.84186e-08	1.50237e-08	9	8	1	0.777778	0.111111
Colon_CAIR-vs-Colon_TCDD	Colon_CAIR	Colon	CAIR	Colon_TCDD	Colon	TCDD	cDC2	REGULATION OF MRNA METABOLIC PROCESS	GO:1903311	21/446	285/15653	0.0736842	2.58605	4.62766	7.10508e-05	0.00897184	0.00790818	21	6	15	-0.428571	0.714286
Colon_CAIR-vs-Colon_TCDD	Colon_CAIR	Colon	CAIR	Colon_TCDD	Colon	TCDD	cDC2	IMMUNE RESPONSE REGULATING CELL SURFACE RECEPTOR SIGNALING PATHWAY	GO:0002768	25/446	335/15653	0.0746269	2.61914	5.13021	1.19136e-05	0.00291457	0.00256903	25	6	19	-0.52	0.76
Colon_CAIR-vs-Colon_TCDD	Colon_CAIR	Colon	CAIR	Colon_TCDD	Colon	TCDD	cDC2	ACTIN FILAMENT ORGANIZATION	GO:0007015	33/446	440/15653	0.075	2.63223	5.94745	4.2447e-07	0.000242301	0.000213575	33	6	27	-0.636364	0.818182
Colon_CAIR-vs-Colon_TCDD	Colon_CAIR	Colon	CAIR	Colon_TCDD	Colon	TCDD	cDC2	REGULATION OF ACTIN FILAMENT BASED PROCESS	GO:0032970	29/446	383/15653	0.075718	2.65743	5.62401	1.78759e-06	0.000626897	0.000552575	29	7	22	-0.517241	0.758621
Colon_CAIR-vs-Colon_TCDD	Colon_CAIR	Colon	CAIR	Colon_TCDD	Colon	TCDD	cDC2	ESTABLISHMENT OR MAINTENANCE OF CELL POLARITY	GO:0007163	18/446	220/15653	0.0818182	2.87152	4.78754	6.12535e-05	0.00839113	0.00739631	18	3	15	-0.666667	0.833333
Colon_CAIR-vs-Colon_TCDD	Colon_CAIR	Colon	CAIR	Colon_TCDD	Colon	TCDD	cDC2	ANTIGEN RECEPTOR MEDIATED SIGNALING PATHWAY	GO:0050851	21/446	255/15653	0.0823529	2.89029	5.21192	1.37641e-05	0.00314281	0.00277021	21	6	15	-0.428571	0.714286
Colon_CAIR-vs-Colon_TCDD	Colon_CAIR	Colon	CAIR	Colon_TCDD	Colon	TCDD	cDC2	GOLGI VESICLE TRANSPORT	GO:0048193	25/446	287/15653	0.087108	3.05718	6.0237	7.52385e-07	0.000347819	0.000306583	25	3	22	-0.76	0.88
Colon_CAIR-vs-Colon_TCDD	Colon_CAIR	Colon	CAIR	Colon_TCDD	Colon	TCDD	cDC2	ACTIN POLYMERIZATION OR DEPOLYMERIZATION	GO:0008154	17/446	195/15653	0.0871795	3.05969	4.95647	4.41792e-05	0.0068779	0.00606248	17	5	12	-0.411765	0.705882
Colon_CAIR-vs-Colon_TCDD	Colon_CAIR	Colon	CAIR	Colon_TCDD	Colon	TCDD	cDC2	REGULATION OF SUPRAMOLECULAR FIBER ORGANIZATION	GO:1902903	32/446	365/15653	0.0876712	3.07695	6.87586	1.77785e-08	2.02971e-05	1.78907e-05	32	8	24	-0.5	0.75
Colon_CAIR-vs-Colon_TCDD	Colon_CAIR	Colon	CAIR	Colon_TCDD	Colon	TCDD	cDC2	REGULATION OF ACTIN FILAMENT ORGANIZATION	GO:0110053	23/446	262/15653	0.0877863	3.08098	5.81723	1.83036e-06	0.000626897	0.000552575	23	6	17	-0.478261	0.73913
Colon_CAIR-vs-Colon_TCDD	Colon_CAIR	Colon	CAIR	Colon_TCDD	Colon	TCDD	cDC2	POSITIVE REGULATION OF SUPRAMOLECULAR FIBER ORGANIZATION	GO:1902905	16/446	175/15653	0.0914286	3.20881	5.03213	4.15108e-05	0.00677022	0.00596757	16	2	14	-0.75	0.875
Colon_CAIR-vs-Colon_TCDD	Colon_CAIR	Colon	CAIR	Colon_TCDD	Colon	TCDD	cDC2	REGULATION OF GTPASE ACTIVITY	GO:0043087	31/446	338/15653	0.091716	3.2189	7.06266	1.04358e-08	1.78714e-05	1.57526e-05	31	1	30	-0.935484	0.967742
Colon_CAIR-vs-Colon_TCDD	Colon_CAIR	Colon	CAIR	Colon_TCDD	Colon	TCDD	cDC2	POSITIVE REGULATION OF GTPASE ACTIVITY	GO:0043547	23/446	250/15653	0.092	3.22887	6.08391	8.12423e-07	0.000347819	0.000306583	23	1	22	-0.913043	0.956522
Colon_CAIR-vs-Colon_TCDD	Colon_CAIR	Colon	CAIR	Colon_TCDD	Colon	TCDD	cDC2	NEGATIVE REGULATION OF SUPRAMOLECULAR FIBER ORGANIZATION	GO:1902904	15/446	160/15653	0.09375	3.29029	4.9867	5.37936e-05	0.00801057	0.00706087	15	5	10	-0.333333	0.666667
Colon_CAIR-vs-Colon_TCDD	Colon_CAIR	Colon	CAIR	Colon_TCDD	Colon	TCDD	cDC2	ACTIN FILAMENT POLYMERIZATION	GO:0030041	16/446	165/15653	0.0969697	3.40329	5.31472	2.00883e-05	0.0040472	0.00356738	16	5	11	-0.375	0.6875
Colon_CAIR-vs-Colon_TCDD	Colon_CAIR	Colon	CAIR	Colon_TCDD	Colon	TCDD	cDC2	POSITIVE REGULATION OF MRNA METABOLIC PROCESS	GO:1903313	14/446	122/15653	0.114754	4.02746	5.74895	9.79693e-06	0.00258111	0.00227511	14	5	9	-0.285714	0.642857
Colon_CAIR-vs-Colon_TCDD	Colon_CAIR	Colon	CAIR	Colon_TCDD	Colon	TCDD	cDC2	POST GOLGI VESICLE MEDIATED TRANSPORT	GO:0006892	15/446	106/15653	0.141509	4.96647	7.01721	3.1651e-07	0.000216809	0.000191105	15	2	13	-0.733333	0.866667
Colon_CAIR-vs-Colon_TCDD	Colon_CAIR	Colon	CAIR	Colon_TCDD	Colon	TCDD	cDC2	REGULATION OF ESTABLISHMENT OR MAINTENANCE OF CELL POLARITY	GO:0032878	6/446	26/15653	0.230769	8.09917	6.20422	7.33464e-05	0.00897184	0.00790818	6	1	5	-0.666667	0.833333
Colon_CAIR-vs-Colon_TCDD	Colon_CAIR	Colon	CAIR	Colon_TCDD	Colon	TCDD	cDC1	POSITIVE REGULATION OF DNA TEMPLATED TRANSCRIPTION ELONGATION	GO:0032786	13/2070	30/15653	0.433333	3.2768	4.87276	4.85449e-05	0.00183777	0.00152935	13	3	10	-0.538462	0.769231
Colon_CAIR-vs-Colon_TCDD	Colon_CAIR	Colon	CAIR	Colon_TCDD	Colon	TCDD	cDC1	POSITIVE REGULATION OF ERYTHROCYTE DIFFERENTIATION	GO:0045648	13/2070	30/15653	0.433333	3.2768	4.87276	4.85449e-05	0.00183777	0.00152935	13	2	11	-0.692308	0.846154
Colon_CAIR-vs-Colon_TCDD	Colon_CAIR	Colon	CAIR	Colon_TCDD	Colon	TCDD	cDC1	PROTEIN TARGETING TO VACUOLE	GO:0006623	16/2070	36/15653	0.444444	3.36082	5.53588	4.39682e-06	0.000303954	0.000252943	16	2	14	-0.75	0.875
Colon_CAIR-vs-Colon_TCDD	Colon_CAIR	Colon	CAIR	Colon_TCDD	Colon	TCDD	cDC1	PROTEIN TARGETING TO LYSOSOME	GO:0006622	10/2070	22/15653	0.454545	3.4372	4.46561	0.000227059	0.00555165	0.00461994	10	2	8	-0.6	0.8
Colon_CAIR-vs-Colon_TCDD	Colon_CAIR	Colon	CAIR	Colon_TCDD	Colon	TCDD	cDC1	REGULATION OF CHROMATIN ASSEMBLY OR DISASSEMBLY	GO:0001672	16/2070	35/15653	0.457143	3.45684	5.68029	2.78354e-06	0.00020746	0.000172643	16	0	16	-1	1
Colon_CAIR-vs-Colon_TCDD	Colon_CAIR	Colon	CAIR	Colon_TCDD	Colon	TCDD	cDC1	MITOTIC SISTER CHROMATID COHESION	GO:0007064	13/2070	28/15653	0.464286	3.51085	5.19114	1.96306e-05	0.000900365	0.000749261	13	0	13	-1	1
Colon_CAIR-vs-Colon_TCDD	Colon_CAIR	Colon	CAIR	Colon_TCDD	Colon	TCDD	cDC1	B CELL HOMEOSTASIS	GO:0001782	14/2070	30/15653	0.466667	3.52886	5.41221	8.71094e-06	0.000483153	0.000402068	14	3	11	-0.571429	0.785714
Colon_CAIR-vs-Colon_TCDD	Colon_CAIR	Colon	CAIR	Colon_TCDD	Colon	TCDD	cDC1	REGULATION OF CHROMATIN ASSEMBLY	GO:0010847	14/2070	30/15653	0.466667	3.52886	5.41221	8.71094e-06	0.000483153	0.000402068	14	0	14	-1	1
Colon_CAIR-vs-Colon_TCDD	Colon_CAIR	Colon	CAIR	Colon_TCDD	Colon	TCDD	cDC1	PHOSPHATIDYLINOSITOL 3 PHOSPHATE BIOSYNTHETIC PROCESS	GO:0036092	10/2070	21/15653	0.47619	3.60087	4.6558	0.000140444	0.00408486	0.00339932	10	0	10	-1	1
Colon_CAIR-vs-Colon_TCDD	Colon_CAIR	Colon	CAIR	Colon_TCDD	Colon	TCDD	cDC1	REGULATION OF ESTABLISHMENT OR MAINTENANCE OF CELL POLARITY	GO:0032878	13/2070	26/15653	0.5	3.78092	5.53999	7.05625e-06	0.000420729	0.00035012	13	2	11	-0.692308	0.846154
Colon_CAIR-vs-Colon_TCDD	Colon_CAIR	Colon	CAIR	Colon_TCDD	Colon	TCDD	cDC1	PORE COMPLEX ASSEMBLY	GO:0046931	11/2070	21/15653	0.52381	3.96096	5.30038	2.07295e-05	0.000932826	0.000776274	11	1	10	-0.818182	0.909091
Colon_CAIR-vs-Colon_TCDD	Colon_CAIR	Colon	CAIR	Colon_TCDD	Colon	TCDD	cDC1	REGULATION OF SISTER CHROMATID COHESION	GO:0007063	11/2070	21/15653	0.52381	3.96096	5.30038	2.07295e-05	0.000932826	0.000776274	11	0	11	-1	1
Colon_CAIR-vs-Colon_TCDD	Colon_CAIR	Colon	CAIR	Colon_TCDD	Colon	TCDD	cDC1	REGULATION OF GOLGI ORGANIZATION	GO:1903358	10/2070	18/15653	0.555556	4.20102	5.30454	2.54337e-05	0.0010832	0.000901413	10	0	10	-1	1
Colon_CAIR-vs-Colon_TCDD	Colon_CAIR	Colon	CAIR	Colon_TCDD	Colon	TCDD	cDC1	HISTONE H3 K36 METHYLATION	GO:0010452	8/2070	14/15653	0.571429	4.32105	4.85296	0.000131876	0.00385919	0.00321152	8	0	8	-1	1
Colon_CAIR-vs-Colon_TCDD	Colon_CAIR	Colon	CAIR	Colon_TCDD	Colon	TCDD	cDC1	CELLULAR RESPONSE TO LEUCINE STARVATION	GO:1990253	7/2070	12/15653	0.583333	4.41107	4.61446	0.00030163	0.00675481	0.00562119	7	1	6	-0.714286	0.857143
Colon_CAIR-vs-Colon_TCDD	Colon_CAIR	Colon	CAIR	Colon_TCDD	Colon	TCDD	cDC1	REGULATION OF CHROMOSOME CONDENSATION	GO:0060623	7/2070	11/15653	0.636364	4.81208	4.93724	0.000141916	0.00410266	0.00341413	7	1	6	-0.714286	0.857143
Colon_CAIR-vs-Colon_TCDD	Colon_CAIR	Colon	CAIR	Colon_TCDD	Colon	TCDD	cDC1	MAINTENANCE OF SISTER CHROMATID COHESION	GO:0034086	8/2070	12/15653	0.666667	5.04122	5.46693	2.78344e-05	0.00117496	0.000977771	8	0	8	-1	1
Colon_CAIR-vs-Colon_TCDD	Colon_CAIR	Colon	CAIR	Colon_TCDD	Colon	TCDD	cDC1	POSITIVE REGULATION OF CHROMATIN ORGANIZATION	GO:1905269	10/2070	15/15653	0.666667	5.04122	6.1128	2.55174e-06	0.000199486	0.000166008	10	0	10	-1	1
Colon_CAIR-vs-Colon_TCDD	Colon_CAIR	Colon	CAIR	Colon_TCDD	Colon	TCDD	cDC1	NUCLEAR PORE COMPLEX ASSEMBLY	GO:0051292	7/2070	10/15653	0.7	5.29329	5.30154	5.82892e-05	0.00207492	0.0017267	7	0	7	-1	1
Colon_CAIR-vs-Colon_TCDD	Colon_CAIR	Colon	CAIR	Colon_TCDD	Colon	TCDD	cDC1	POSITIVE REGULATION OF DNA METHYLATION DEPENDENT HETEROCHROMATIN ASSEMBLY	GO:0090309	8/2070	11/15653	0.727273	5.49952	5.82758	1.05025e-05	0.000562888	0.000468421	8	0	8	-1	1
Colon_CAIR-vs-Colon_TCDD	Colon_CAIR	Colon	CAIR	Colon_TCDD	Colon	TCDD	Activated cDC	REGULATION OF CELL CELL ADHESION	GO:0022407	21/235	439/15653	0.047836	3.18628	5.73617	3.03446e-06	0.00149157	0.00134227	21	6	15	-0.428571	0.714286
Colon_CAIR-vs-Colon_TCDD	Colon_CAIR	Colon	CAIR	Colon_TCDD	Colon	TCDD	Activated cDC	REGULATION OF T CELL ACTIVATION	GO:0050863	17/235	332/15653	0.0512048	3.41068	5.48112	1.14009e-05	0.00355566	0.00319975	17	6	11	-0.294118	0.647059
Colon_CAIR-vs-Colon_TCDD	Colon_CAIR	Colon	CAIR	Colon_TCDD	Colon	TCDD	Activated cDC	LEUKOCYTE CELL CELL ADHESION	GO:0007159	19/235	363/15653	0.0523416	3.4864	5.91731	2.49315e-06	0.00149157	0.00134227	19	6	13	-0.368421	0.684211
Colon_CAIR-vs-Colon_TCDD	Colon_CAIR	Colon	CAIR	Colon_TCDD	Colon	TCDD	Activated cDC	POSITIVE REGULATION OF CELL CELL ADHESION	GO:0022409	16/235	275/15653	0.0581818	3.8754	5.93909	4.18477e-06	0.00149157	0.00134227	16	5	11	-0.375	0.6875
Colon_CAIR-vs-Colon_TCDD	Colon_CAIR	Colon	CAIR	Colon_TCDD	Colon	TCDD	Activated cDC	REGULATION OF GTPASE ACTIVITY	GO:0043087	20/235	338/15653	0.0591716	3.94133	6.74914	1.9415e-07	0.000242202	0.000217959	20	1	19	-0.9	0.95
Colon_CAIR-vs-Colon_TCDD	Colon_CAIR	Colon	CAIR	Colon_TCDD	Colon	TCDD	Activated cDC	T CELL PROLIFERATION	GO:0042098	12/235	193/15653	0.0621762	4.14146	5.42139	3.56199e-05	0.00891932	0.00802654	12	2	10	-0.666667	0.833333
Colon_CAIR-vs-Colon_TCDD	Colon_CAIR	Colon	CAIR	Colon_TCDD	Colon	TCDD	Activated cDC	POSITIVE REGULATION OF LEUKOCYTE CELL CELL ADHESION	GO:1903039	15/235	231/15653	0.0649351	4.32523	6.28582	2.19894e-06	0.00149157	0.00134227	15	5	10	-0.333333	0.666667
Colon_CAIR-vs-Colon_TCDD	Colon_CAIR	Colon	CAIR	Colon_TCDD	Colon	TCDD	Activated cDC	REGULATION OF T CELL PROLIFERATION	GO:0042129	11/235	163/15653	0.0674847	4.49505	5.53766	3.57488e-05	0.00891932	0.00802654	11	2	9	-0.636364	0.818182
Colon_CAIR-vs-Colon_TCDD	Colon_CAIR	Colon	CAIR	Colon_TCDD	Colon	TCDD	B cells	POSITIVE REGULATION OF CELL ACTIVATION	GO:0050867	6/35	448/15653	0.0133929	5.98967	5.07252	0.000426263	0.00951988	0.00736197	6	6	0	1	0
Colon_CAIR-vs-Colon_TCDD	Colon_CAIR	Colon	CAIR	Colon_TCDD	Colon	TCDD	B cells	ADAPTIVE IMMUNE RESPONSE BASED ON SOMATIC RECOMBINATION OF IMMUNE RECEPTORS BUILT FROM IMMUNOGLOBULIN SUPERFAMILY DOMAINS	GO:0002460	6/35	388/15653	0.0154639	6.91591	5.58592	0.000197014	0.00565711	0.00437479	6	6	0	1	0
Colon_CAIR-vs-Colon_TCDD	Colon_CAIR	Colon	CAIR	Colon_TCDD	Colon	TCDD	B cells	B CELL ACTIVATION	GO:0042113	6/35	355/15653	0.0169014	7.55879	5.91735	0.00012141	0.00406722	0.00314529	6	5	1	0.666667	0.166667
Colon_CAIR-vs-Colon_TCDD	Colon_CAIR	Colon	CAIR	Colon_TCDD	Colon	TCDD	B cells	ANTIGEN RECEPTOR MEDIATED SIGNALING PATHWAY	GO:0050851	5/35	255/15653	0.0196078	8.76919	5.92134	0.000240156	0.00658245	0.00509038	5	4	1	0.6	0.2
Colon_CAIR-vs-Colon_TCDD	Colon_CAIR	Colon	CAIR	Colon_TCDD	Colon	TCDD	B cells	B CELL MEDIATED IMMUNITY	GO:0019724	5/35	236/15653	0.0211864	9.47518	6.21028	0.000167563	0.00505202	0.00390686	5	5	0	1	0
Colon_CAIR-vs-Colon_TCDD	Colon_CAIR	Colon	CAIR	Colon_TCDD	Colon	TCDD	B cells	COMPLEMENT ACTIVATION	GO:0006956	4/35	149/15653	0.0268456	12.0061	6.39017	0.000328188	0.00761144	0.00588613	4	4	0	1	0
Colon_CAIR-vs-Colon_TCDD	Colon_CAIR	Colon	CAIR	Colon_TCDD	Colon	TCDD	B cells	REGULATION OF B CELL ACTIVATION	GO:0050864	6/35	223/15653	0.0269058	12.0331	7.85546	8.98213e-06	0.000361082	0.000279234	6	5	1	0.666667	0.166667
Colon_CAIR-vs-Colon_TCDD	Colon_CAIR	Colon	CAIR	Colon_TCDD	Colon	TCDD	B cells	HUMORAL IMMUNE RESPONSE MEDIATED BY CIRCULATING IMMUNOGLOBULIN	GO:0002455	4/35	143/15653	0.027972	12.5099	6.54545	0.000280608	0.00700586	0.00541782	4	4	0	1	0
Colon_CAIR-vs-Colon_TCDD	Colon_CAIR	Colon	CAIR	Colon_TCDD	Colon	TCDD	B cells	POSITIVE REGULATION OF B CELL ACTIVATION	GO:0050871	5/35	175/15653	0.0285714	12.778	7.41716	4.08049e-05	0.00144737	0.00111929	5	5	0	1	0
Colon_CAIR-vs-Colon_TCDD	Colon_CAIR	Colon	CAIR	Colon_TCDD	Colon	TCDD	B cells	PHAGOCYTOSIS RECOGNITION	GO:0006910	4/35	123/15653	0.0325203	14.544	7.13872	0.000157438	0.00499658	0.00386399	4	4	0	1	0
Colon_CAIR-vs-Colon_TCDD	Colon_CAIR	Colon	CAIR	Colon_TCDD	Colon	TCDD	B cells	B CELL RECEPTOR SIGNALING PATHWAY	GO:0050853	5/35	152/15653	0.0328947	14.7115	8.04141	2.07445e-05	0.00078181	0.000604594	5	4	1	0.6	0.2
