# Supplementary material for: Beneficial and detrimental consequences of AHR activation in intestinal infection
Source: Life Sci Alliance. 2025 Oct 7;8(12):e202503414. doi: 10.26508/lsa.202503414 (PMC12504769; doi:10.26508/lsa.202503414)
Supplement: Supplementary file 4 [file LSA-2025-03414_TableS4.xlsx]

## Sheet: summary_of_filtered_datasets
Table S4. Filtered datasets features
SampleID	# cells - pre-filtering	# cells - post-filtering	nCount_RNA:min:post	nFeature_RNA:min:post	percent_chr_mt:max:post
Colon_AHR_KO	12293	2233	1947	900	25
Colon_CAIR	3374	1538	776	550	25.987
Colon_TCDD	7828	6046	1199	700	13.991
Colon_Vehicle	11979	5660	869	500	20
MLN_CAIR	6414	4361	969	701	16.994
MLN_AHR_KO	12830	12020	1024	700	10
MLN_TCDD	9332	9188	1259	850	9.968
MLN_Vehicle	8041	7967	1741	1100	8.998
