# Supplementary material for: Beneficial and detrimental consequences of AHR activation in intestinal infection
Source: Life Sci Alliance. 2025 Oct 7;8(12):e202503414. doi: 10.26508/lsa.202503414 (PMC12504769; doi:10.26508/lsa.202503414)
Supplement: Supplementary file 5 [file LSA-2025-03414_TableS5.xlsx]

## Sheet: dimensions
Table S5. Number of principal components used in gene expression analyses
modality	dataset	min	max
rna	Colon_AHR_KO	1	34
rna	Colon_CAIR	1	26
rna	Colon_TCDD	1	35
rna	Colon_Vehicle	1	32
rna	MLN_AHR_KO	1	28
rna	MLN_CAIR	1	33
rna	MLN_TCDD	1	33
rna	MLN_Vehicle	1	34
atac	Colon_AHR_KO	2	15
atac	Colon_CAIR	2	15
atac	Colon_TCDD	2	15
atac	Colon_Vehicle	2	15
atac	MLN_AHR_KO	2	15
atac	MLN_CAIR	2	15
atac	MLN_TCDD	2	15
atac	MLN_Vehicle	2	15
