# Supplementary material for: Beneficial and detrimental consequences of AHR activation in intestinal infection
Source: Life Sci Alliance. 2025 Oct 7;8(12):e202503414. doi: 10.26508/lsa.202503414 (PMC12504769; doi:10.26508/lsa.202503414)
Supplement: Supplementary file 6 [file LSA-2025-03414_TableS6.xlsx]

## Sheet: Table_XY_summary_table
Table S6. Number of differentially expressed genes and regions with different chromatin accessibility.
modality	comparison	Activated cDC	B cells	cDC1	cDC2	Macrophages	Plasma cells	T cells	NK/ILC	Activated cDC1	Activated cDC2	CD4+ T cells	CD8+ T cells	Plasmacytoid DC
Gene expression	Colon_CAIR-vs-Colon_TCDD	74 (33)	32 (24)	106 (49)	71 (35)	51 (27)	70 (36)	38 (21)	18 (12)	0	0	0	0	0
Gene expression	Colon_CAIR-vs-Colon_Vehicle	32 (21)	17 (9)	56 (41)	43 (27)	31 (19)	45 (33)	18 (9)	10 (3)	0	0	0	0	0
Gene expression	Colon_TCDD-vs-Colon_Vehicle	20 (6)	38 (18)	57 (33)	43 (19)	31 (11)	31 (14)	28 (9)	32 (11)	0	0	0	0	0
Gene expression	MLN_CAIR-vs-MLN_TCDD	0	111 (64)	297 (123)	199 (86)	125 (78)	88 (40)	0	0	240 (105)	213 (94)	130 (75)	137 (79)	39 (27)
Gene expression	MLN_CAIR-vs-MLN_Vehicle	0	81 (34)	329 (72)	197 (51)	107 (30)	152 (42)	0	0	245 (68)	200 (66)	108 (39)	120 (42)	46 (16)
Gene expression	MLN_TCDD-vs-MLN_Vehicle	0	80 (4)	103 (18)	91 (10)	87 (5)	22 (15)	0	0	122 (13)	112 (12)	66 (5)	41 (5)	16 (4)
Chromatin accessibility	Colon_CAIR-vs-Colon_TCDD	0	102 (102)	3,347 (3346)	104 (102)	409 (408)	907 (898)	34 (34)	40 (40)	0	0	0	0	0
Chromatin accessibility	Colon_CAIR-vs-Colon_Vehicle	11 (10)	22 (22)	585 (584)	32 (30)	62 (61)	112 (107)	5 (5)	16 (16)	0	0	0	0	0
Chromatin accessibility	Colon_TCDD-vs-Colon_Vehicle	0	3 (0)	82 (0)	35 (0)	38 (1)	59 (1)	0	8 (0)	0	0	0	0	0
Chromatin accessibility	MLN_CAIR-vs-MLN_TCDD	0	17 (13)	24 (24)	26 (26)	9 (8)	17 (0)	0	0	59 (59)	27 (27)	11 (11)	2 (1)	0
Chromatin accessibility	MLN_CAIR-vs-MLN_Vehicle	0	120 (0)	3 (1)	1 (0)	1 (0)	271 (0)	0	0	1 (0)	0	0	6 (0)	0
Chromatin accessibility	MLN_TCDD-vs-MLN_Vehicle	0	909 (0)	49 (0)	54 (0)	8 (0)	0	0	0	349 (0)	185 (0)	370 (0)	566 (0)	0
The number represents the number of differentially expressed genes and regions with different chromatin accessibility, while the numbers parentheses represent the number of genes or regions within that comparison that have higher expression or chromatin accessibility in the experimental group (first group named in the comparison)
